# Supplementary material for: Active coacervate droplets are protocells that grow and resist Ostwald ripening
Source: Nat Commun. 2021 Jun 21;12:3819. doi: 10.1038/s41467-021-24111-x (PMC8217494; doi:10.1038/s41467-021-24111-x)
Supplement: Supplementary file 3 — Dataset 1 [file 41467_2021_24111_MOESM3_ESM.zip]

Archive with 25 entries (24 files):
- Source data/
- Source data/Figure 2b.txt
- Source data/Figure 4b.txt
- Source data/Figure 6a.txt
- Source data/Figure 6d.txt
- Source data/Nakashima_Supp Video descriptions.pdf
- Source data/Video10.avi
- Source data/Video11.avi
- Source data/Video16.avi
- Source data/Video18.avi
- Source data/Video19.avi
- Source data/Video23.avi
- Source data/Video24.avi
- Source data/Video25.avi
- Source data/Video26.avi
- Source data/Video27.avi
- Source data/Video28.avi
- Source data/Video29.avi
- Source data/Video3.avi
- Source data/Video4.avi
- Source data/Video5.avi
- Source data/Video6.avi
- Source data/Video7.avi
- Source data/Video8.avi
- Source data/Video9.avi
