# Supplementary material for: Active coacervate droplets are protocells that grow and resist Ostwald ripening
Source: Nat Commun. 2021 Jun 21;12:3819. doi: 10.1038/s41467-021-24111-x (PMC8217494; doi:10.1038/s41467-021-24111-x)
Supplement: Supplementary file 3 — Dataset 1 [file 41467_2021_24111_MOESM3_ESM.zip › Source data/Figure 2b.txt]

Concentration of ADP or ATP	Critical salt concentration
mM	mM
	ATP		ADP
1	20.7526779231457	0	0
2	28.4741245349919	5.34288014680019	0
3	28.3177823528788	6.58000734315877	0
4	35.9196234112148	13.9888579318018	0
5	35.3457015157863	9.530639566467	18.3383427199152	4.57647569751195
7.5	25.8754662670925	5.14154226494598	12.8584195574535	0.592766058230646
10	11.076190502735	2.70229470402804	0
