# Supplementary material for: Active coacervate droplets are protocells that grow and resist Ostwald ripening
Source: Nat Commun. 2021 Jun 21;12:3819. doi: 10.1038/s41467-021-24111-x (PMC8217494; doi:10.1038/s41467-021-24111-x)
Supplement: Supplementary file 3 — Dataset 1 [file 41467_2021_24111_MOESM3_ESM.zip › Source data/Figure 4b.txt]

Radius	Local rate	Local rate	Radius	Local rate	Local rate	Radius	Local rate	Local rate	Radius	Local rate	Local rate	Radius	Local rate	Local rate	Radius	Local rate	Local rate
\f:Symbol(m)m	\f:Sylfaen(\f:Symbol(m))m/s	\f:Symbol(m)m h\+(-1)	\f:Symbol(m)m	\f:Sylfaen(\f:Symbol(m))m/s	\f:Symbol(m)m h\+(-1)	\f:Symbol(m)m	\f:Sylfaen(\f:Symbol(m))m/s	\f:Symbol(m)m h\+(-1)	\f:Symbol(m)m	\f:Sylfaen(\f:Symbol(m))m/s	\f:Symbol(m)m h\+(-1)	\f:Symbol(m)m	\f:Sylfaen(\f:Symbol(m))m/s	\f:Symbol(m)m h\+(-1)	\f:Symbol(m)m	\f:Sylfaen(\f:Symbol(m))m/s	\f:Symbol(m)m h\+(-1)
	0-200 s	0-200 s		300-900 s	300-900 s		0-1800s	0-1800s		0-1800s	0-1800s		0-1800s	0-1800s		0-1800s	0-1800s
1.33751608927117	0.00117355058029594	4.22478208906538	3.58229879516071	0.00287227092159005	10.3401753177242	0.737241370311063	3.83979880370345E-4	1.38232756933324	0.23313619154866	1.94280159623883E-4	0.699408574645979	3.50075396318756	-0.0027202216117362	-9.79279780225032	3.8766776550588	-0.0212058208283234	-76.3409549819643
1.28293124650062	0.00156341817735124	5.62830543846446	3.53744919459145	8.18684752438764E-4	2.94726510877955	0.755233321365196	5.99731701804452E-4	2.15903412649603	0.23313619154866	5.20829188343221E-19	1.8749850780356E-15	3.52726935169552	3.3970020992255E-4	1.22292075572118	3.96937144145631	-0.01397003541605	-50.29212749778
1.24521598214151	7.07228439166794E-4	2.54602238100046	3.46368376235945	0.00716496427016781	25.7938713726041	0.790416365055054	5.73036421190784E-4	2.06293111628682	0.23313619154866	5.77241513183541E-19	2.07806944746075E-15	3.5617024953475	-0.00683235811594202	-24.5964892173913	4.53490079772709	-0.012979694802914	-46.7269012904904
1.19190522035724	8.62357949651218E-4	3.10448861874439	3.40764758784024	0.0162281063267755	58.4211827763918	0.790416365055054	0.00171910926357233	6.18879334886039	0.23313619154866	-1.91490305728613E-19	-6.89365100623007E-16	3.68118249904657	-0.00178966214608035	-6.44278372588926	4.84774919791481	-0.0120656573103745	-43.4363663173482
1.18364996940114	0.00142993712043646	5.14777363357126	3.0730857395953	0.00196574377700526	7.07667759721894	0.802802675156686	2.76677675092019E-5	0.0996039630331268	0.23313619154866	6.69931584909943E-5	0.241175370567579	3.7825854111817	0.00308503417526992	11.1061230309717	5.40901307660369	-0.0170395662003117	-61.3424383211221
1.17049197057688	0.00446350262293263	16.0686094425575	3.06052790129353	-2.13319165887349E-4	-0.767948997194456	0.807045397623922	-1.21426244474079E-4	-0.437134480106684	0.23313619154866	-6.43408277487603E-19	-2.31626979895537E-15	3.97050685444632	-0.0010809271273074	-3.89133765830664	5.5628966117053	-0.016451263709855	-59.224549355478
1.15293852711762	0.00454973649642281	16.3790513871221	3.05821369759914	3.83050821197684E-4	1.37898295631166	0.80732642765735	2.98210743451994E-4	1.07355867642718	0.23313619154866	4.34498658795754E-19	1.56419517166471E-15	4.00317876965635	-0.127381370477394	-458.572933718619	6.82538287883011	-0.0148685509003402	-53.5267832412247
1.14289876773653	0.00147949369607172	5.32617730585819	3.05630714793282	-1.00448517425501E-4	-0.361614662731804	0.807607457690777	2.41798640027179E-4	0.870475104097844	0.23313619154866	3.06758146774553E-4	1.10432932838839	4.05292545660993	-0.00931984130336862	-33.551428692127	7.97715972236064	-0.0115040935645031	-41.4147368322112
1.14129280943803	0.00183753793580249	6.61513656888897	2.85832583750159	-2.41046892863624E-4	-0.867768814309046	0.829592147760317	1.17775125372531E-4	0.423990451341112	0.23313619154866	2.27753337167059E-19	8.19912013801413E-16	4.05407510690394	0.00215315609119885	7.75136192831586	8.01572873889358	-0.0115301731887091	-41.5086234793528
1.12101699431157	0.00131341930160086	4.7283094857631	2.85322083811756	-1.13365305297871E-4	-0.408115099072336	0.840584492795087	3.53186761678608E-4	1.27147234204299	0.23313619154866	-2.16573054697682E-19	-7.79662996911655E-16	4.06670439821303	-0.00175677138241755	-6.32437697670318	8.28856822472089	-0.00969604927909079	-34.9057774047269
1.10678914977283	0.00129456763679617	4.66044349246621	2.78941496321784	2.06740676860805E-4	0.744266436698898	0.840584492795087	0.00127361286787134	4.58500632433682	0.23313619154866	2.57067837029045E-19	9.25444213304562E-16	4.07519437029459	-0.00383927385370337	-13.8213858733321	8.93539627175724	-0.0295460661446589	-106.365838120772
1.10147444039673	0.00132010123862798	4.75236445906073	2.78586341808967	5.45773335451088E-5	0.196478400762392	0.840584492795087	2.67702067769136E-4	0.96372744396889	0.23313619154866	3.36844507106294E-20	1.21264022558266E-16	4.09444395781374	-0.00173578593844909	-6.24882937841673	9.38147942550402	-0.0109108730599446	-39.2791430158006
1.05610688360161	0.00220758855227658	7.94731878819569	2.78102306230436	-4.2641477521446E-4	-1.53509319077206	0.872315753232387		--	0.23313619154866		--	4.09545258125429	-0.00432273235202828	-15.5618364673018	9.78905901057391	-0.00892411216945278	-32.12680381003
1.05377839611561	7.00520484631524E-4	2.52187374467349	2.78004935623082	-5.96310700008405E-4	-2.14671852003026	0.872315753232387	0.00229556777166418	8.26404397799105	0.23313619154866	1.79335531960508E-4	0.645607915057829	4.09676264393439	-0.00106716321057267	-3.84178755806161	10.7511363636364	0.0131111419068737	47.2001108647453
1.04902305965989	0.00358429988306014	12.9034795790165	2.77994083611628	-0.00293903960429131	-10.5805425754487	0.872315753232387	0.00114778388583209	4.13202198899553	0.23313619154866	-7.94742831308574E-20	-2.86107419271087E-16	4.10192319213664	7.86958431022092E-4	2.83305035167953	11.2868410473929	-0.00668917403789675	-24.0810265364283
1.03260289177216	0.00128539865128896	4.62743514464026	2.77927126594587	5.72236479017744E-4	2.06005132446388	0.902932587266181	0.00188110955680454	6.77199440449635	0.329704363968126	9.15845455467017E-4	3.29704363968126	4.11094028991389	-0.00285625035973592	-10.2825012950493	11.3323047836159	-0.00887828350950065	-31.9618206342024
1.03124435786272	0.00244932161552302	8.81755781588287	2.77788199128274	1.85529451293887E-5	0.0667906024657993	0.902932587266181		--	0.329704363968126	1.99622584959564E-19	7.18641305854431E-16	4.13191371453282	-8.10524157073293E-4	-2.91788696546386	11.3465928396178	-0.00685806748552476	-24.6890429478891
1.0306686754352	7.0368459933E-4	2.533264557588	2.77330016103721	-7.09423310484261E-5	-0.255392391774334	0.913138955659785	1.48908382138091E-4	0.536070175697128	0.329704363968126	8.24260909920315E-4	2.96733927571313	4.13260882896672	0.00157288675288475	5.6623923103851	13.3713330319389	-0.00609246800024645	-21.9328848008872
1.02515018186793	0.00293406223446255	10.5626240440652	2.77274074955977	-8.27316533609181E-5	-0.297833952099305	0.914848792349733	0.00148528599109292	5.34702956793451	0.329704363968126		--	4.14793306014319	1.90680440540251E-4	0.686449585944904	13.5078906668106	-0.00603443341383871	-21.7239602898194
1.01798711557025	0.0026968178442727	9.70854423938172	2.77220276288694	-2.2349852053345E-4	-0.80459467392042	0.92459407689444	1.57894404060715E-4	0.568419854618574	0.329704363968126	1.51492655473677E-18	5.45373559705237E-15	4.14984538856855	-9.1190973305036E-4	-3.2828750389813	14.1186671359337	-0.00632977783028719	-22.7872001890339
1.01334336838639	0.00128466021894695	4.62477678820902	2.76454169774747	-5.65957706300305E-6	-0.020374477426811	0.927661633482596	-0.00380840526343066	-13.7102589483504	0.329704363968126	1.36241472714102E-4	0.490469301770767	4.16534797944935	-7.0551437040688E-4	-2.53985173346477	14.9539332325652	-0.0118990398089996	-42.8365433123986
1.00672042711444	0.00214799691010463	7.73278887637667	2.75092482297406	0.00204505266801293	7.36218960484655	0.928615293275146	-1.00022750135254E-4	-0.360081900486914	0.346914549746479	0.00304763459458442	10.9714845405039	4.16621181142026	-0.00209053891722779	-7.52594010202005			--
1.00286945395793	8.06731353584219E-4	2.90423287290319	2.73929413532296	1.67636662451622E-4	0.603491984825839	0.928970786444336	1.27161517053138E-4	0.457781461391297	0.403803728845388	1.45253139872442E-4	0.522911303540791	4.16930878458923	-0.00207412928873092	-7.46686543943131	18.278167418143	-0.00693941315494835	-24.9818873578141
0.96720174229979	0.00273172733653453	9.83421841152431	2.73318416746597	3.3836719947339E-4	1.2181219181042	0.929764095819881	1.06092662612208E-5	0.0381933585403949	0.446010307709318	-0.00243338133447987	-8.76017280412753	4.17050000670528	-0.00152267563266783	-5.48163227760419	20.5606081413523	-0.00557734071935182	-20.0784265896666
0.954505365401788	0.00280060752811601	10.0821871012176	2.7245022215769	0.0105265615477515	37.8956215719054	0.933504467424856	1.21762711421459E-4	0.438345761117252	0.466272383097319	2.19939803347792E-4	0.791783292052051	4.17397328664037	0.00208406267756703	7.50262563924131	22.3757560500396	-0.00527000075176283	-18.9720027063462
0.953902630626297	9.24025180603804E-5	0.332649065017369	2.71810145613111	0.0112203909277213	40.3934073397967	0.936644820011027	5.33960497017986E-5	0.192225778926475	0.521308372318215	1.74624513434371E-21	6.28648248363736E-18	4.17975117909588	-0.00317631489505938	-11.4347336222138	37.6189593301435	-0.0833223684210527	-299.96052631579
0.935752373082129	0.00157359528795327	5.66494303663177	2.70821287286628	0.00282105507590238	10.1557982732486	0.939953528138447	1.21607926629383E-4	0.437788535865779	0.521308372318215	3.38511930076763E-4	1.21864294827635	4.18121112489607	0.00509919279845381	18.3570940744337	54.6215909090909	-0.130282396331738	-469.016626794257
0.935741458417779	6.21749687929207E-4	2.23829887654515	2.64829389988545	2.31869713481582E-4	0.834730968533695	0.942111558432878	1.9392146428862E-4	0.698117271439032	0.593286038315831	-0.00231356783563765	-8.32884420829554	4.18387910176399	9.67090294811538E-4	3.48152506132154	63.9429545454545	-0.0699534347231716	-251.832365003418
0.934348783191454	0.00234741523721939	8.45069485398981	2.61915717053752	5.78841685507819E-4	2.08383006782815	0.942974620424207	2.32980533458229E-5	0.0838729920449624	0.595628990930091	-0.00390227763963593	-14.0481995026894	4.19881980804674	-6.20311216009015E-4	-2.23312037763245	78.2264204545454	-0.0571467447026656	-205.728280929596
0.931723729836085	0.00208315044241193	7.49934159268295	2.61444320257035	3.703271957711E-4	1.33317790477596	0.943933736659151	-3.70274748284876E-5	-0.133298909382555	0.70627238130392	9.77636056025608E-5	0.351948980169219	4.20532589871753	0.00263060114141388	9.47016410908997	95.3333522727273	-0.0375625854408749	-135.22530758715
0.922251677071987	0.00272369292214254	9.80529451971315	2.60213271804055	2.75858200074768E-4	0.993089520269165	0.945239922612231	-1.06133234455578E-4	-0.382079644040081	0.707960711430868	0.00429054901246989	15.4459764448916	4.20980377873227	0.00189119037135777	6.80828533688797
0.91991285184285	0.00149216597242674	5.37179750073626	2.59185009197985	5.33845220400456E-4	1.92184279344164	0.948630677025862	-1.15952785351438E-5	-0.0417430027265177	0.708127988188436	8.46005602795834E-4	3.045620170065	4.21174702184707	-3.31769140019822E-4	-1.19436890407136
0.919575995404684	0.00316585193635413	11.3970669708749	2.58314228892996	0.00448512863639566	16.1464630910244	0.950946314018594	-2.87627330744772E-6	-0.0103545839068118	0.76731831405139	-0.0150522965477038	-54.1882675717337	4.21478675376358	-3.6676930900752E-4	-1.32036951242707
0.916245744500984	0.0026117666026199	9.40235976943164	2.57052743057814	0.00226994299224487	8.17179477208153	0.951773742894806	-3.80932874098891E-5	-0.137135834675601	0.840584492795087	3.00208747426817E-4	1.08075149073654	4.22596003615845	1.54635979356958E-4	0.556689525685049
0.908338556270746	-0.0209728339099806	-75.5022020759302	2.56619781477006	1.74911344579494E-4	0.629680840486178	0.953861941800753	2.66298012387711E-5	0.095867284459576	0.840584492795087	8.24102443916752E-4	2.96676879810031	4.24262490517663	-0.00130669902871981	-4.70411650339132
0.905983809609637	0.00128747539747886	4.6349114309239	2.56397575817326	6.29369173185361E-5	0.22657290234673	0.954028427344691	-4.3955774279178E-5	-0.158240787405041	0.856450123013737	-2.64427170310834E-4	-0.951937813119002	4.25218845896318	0.0026799251373315	9.6477304943934
0.903344154912371	0.00138921284060993	5.00116622619575	2.56320836130215	-1.60617189965357E-4	-0.578221883875285	0.954523631780363	5.59831118636317E-6	0.0201539202709074	0.861738666419954	-6.26274877051982E-5	-0.225458955738714	4.25709057961748	-9.90185207448016E-4	-3.56466674681286
0.902891724717318	0.00318353803579937	11.4607369288777	2.56161638661709	-9.15346755227581E-5	-0.329524831881929	0.956607115314271	-7.49014216404626E-6	-0.0269645117905665	0.872315753232387	4.27605761388425E-4	1.53938074099833	4.25767570265598	-8.95836838675213E-4	-3.22501261923077
0.875743825627318	0.0024241204860045	8.7268337496162	2.56137345636771	-1.02091958837067E-4	-0.367531051813441	0.957900721173366	6.41120634212948E-5	0.230803428316661	0.872315753232387	-1.24825664475927E-18	-4.49372392113337E-15	4.25786984003688	9.5209018350852E-4	3.42752466063067
0.856043433564955	0.00142210282614033	5.11957017410519	2.55944668894902	3.0846297595927E-5	0.111046671345337	0.960989240792198	-1.07096643475386E-4	-0.38554791651139	0.93254476619464	-0.00999155106637117	-35.9695838389362	4.26651607200138	-0.00108492947009398	-3.90574609233833
0.85314055588733	0.00289294274061354	10.4145938662087	2.55938922614942	5.83338430102565E-5	0.210001834836923	0.961196176572903	-1.89320040574602E-5	-0.0681552146068567	0.999580222265221	0.00109511909148494	3.94242872934578	4.26874872274026	-0.00309514272987941	-11.1425138275659
0.852604091325386	9.28743257593678E-4	3.34347572733724	2.55482660710754	-0.00143145069909037	-5.15322251672533	0.964160402519029	5.81929175274982E-5	0.209494503098994	1.09133315976806	0.00182686556743613	6.57671604277007	4.27512590243709	-0.00531100849001863	-19.1196305640671
0.846618003308748	0.00578028024804563	20.8090088929643	2.55000104103735	4.01540933639314E-5	0.144554736110153	0.968017538931015	6.32586695893898E-5	0.227731210521803	1.11087502156934	-0.0207942434303153	-74.8592763491351	4.2769642978968	9.84975581343245E-4	3.54591209283568
0.839171814409895	0.00339411745302258	12.2188228308813	2.54227099697871	2.65455968549107E-4	0.955641486776785	0.972774665951305	0.00349210393425622	12.5715741633224	1.15390518874162	2.35515380033499E-4	0.847855368120596	4.27744840031896	-3.06473842966713E-5	-0.110330583468017
0.836729107424923	2.5716495500813E-4	0.925793838029268	2.53977241667675	6.30873681003804E-5	0.227114525161369	0.973517554673847	-7.93532285662206E-5	-0.285671622838394	1.17110900401185	-4.45179555032202E-4	-1.60264639811593	4.29321968965301	-0.00203483385203234	-7.32540186731643
0.832690526068443	0.002684835248075	9.66540689307	2.53824089378579	-0.00100969327143505	-3.63489577716618	0.974578780321274	5.97160565930216E-5	0.214977803734878	1.17722347388731	-2.30850322880199E-4	-0.831061162368716	4.2938045432048	-0.00306172876493328	-11.0222235537598
0.828898557810482	0.00502976451599324	18.1071522575757	2.53420372022882	2.81990964736646E-4	1.01516747305193	0.975447533444425	-1.36528203943105E-4	-0.491501534195178	1.1913777234743	0.00353267416575584	12.717626996721	4.29883047205175	-3.91067898525168E-4	-1.4078444346906
0.828841104963997	0.0027786182120295	10.0030255633062	2.52859916001639	0.00824056682972795	29.6660405870206	0.977799040237008	4.67455792220076E-4	1.68284085199227	1.19765297864701	-2.81621071395091E-4	-1.01383585702233	4.32293235416454	-0.00291521446271604	-10.4947720657777
0.824900646592734	0.00290290121566965	10.4504443764107	2.52252328551983	3.70823511220533E-4	1.33496464039392	0.984403825541787	1.17451071017113E-4	0.422823855661607	1.20008858828375	-5.66129912621257E-4	-2.03806768543653	4.3433963290168	-0.00144445093960833	-5.20002338258999
0.823549236972467	0.00426067455524151	15.3384283988694	2.5126420763119	-3.81639569157653E-4	-1.37390244896755	0.984464435596386	9.14919139111238E-5	0.329370890080046	1.21120337946213	7.47912981026998E-4	2.69248673169719	4.35812360216563	0.00142746176974256	5.13886237107322
0.821171821615902	4.47459762435745E-4	1.61085514476868	2.51193069669609	5.74335042610555E-5	0.2067606153398	0.986709808056809	5.26610269215211E-5	0.189579696917476	1.21120337946213	5.60934735770249E-4	2.0193650487729	4.3643561862794	3.39868795949952E-4	1.22352766541983
0.810261488210694	6.51995354554677E-4	2.34718327639684	2.51155143977502	1.7246632925613E-4	0.620878785322068	0.989113091904379	0.00164852181984063	5.93467855142627	1.21141118653617	0.00131675128971323	4.74030464296763	4.37714367354241	0.00100779273804524	3.62805385696286
0.807145337399606	0.00265819377927716	9.56949760539778	2.51053627448723	-1.06545903351147E-4	-0.383565252064129	0.990044254669363	-6.65121392380264E-5	-0.239443701256895	1.21475831564046	5.41476682037657E-5	0.194931605533557	4.37714367354241	0.00309149114736855	11.1293681305268
0.792238679245063	0.00220386790276961	7.9339244499706	2.50984104302713	-1.53427260317279E-4	-0.552338137142204	0.999878460479207	6.86025902967229E-4	2.46969325068202	1.21686467858834	-3.7354087636542E-4	-1.34474715491551	4.38426864405016	9.95136473717887E-4	3.58249130538439
0.79195310012885	0.00362094509665611	13.035402347962	2.50699108965281	3.60345356852841E-4	1.29724328467023	1.00731175072792	-7.753461642576E-5	-0.279124619132736	1.22091276056795	2.80567255416383E-5	0.101004211949898	4.39792414216862	0.00265561751360094	9.56022304896339
0.788829521091776	0.00166039172258068	5.97741020129045	2.50040163222932	2.69653579848059E-4	0.970752887453012	1.0158649182704	-5.3503652732051E-4	-1.92613149835384	1.22131023428188	-0.00185430921795266	-6.67551318462958	4.40123036508744	0.00465016223378268	16.7405840416177
0.779108664712189	0.00107424149922786	3.8672693972203	2.49610017947019	0.0041538157307588	14.9537366307317	1.01621709904255	3.15595372373463E-4	1.13614334054447	1.22239111914779	1.59822905189332E-4	0.575362458681595	4.4038716637611	-5.47696594299359E-4	-1.97170773947769
0.776594991032244	0.00321791627890241	11.5844986040487	2.48992378696619	0.00366014043809805	13.176505577153	1.02209451411517	-1.53696970248687E-4	-0.553309092895273	1.22513411413765	-4.6261243243998E-5	-0.166540475678393	4.40630520070216	6.76022296544407E-4	2.43368026755987
0.768702567214067	0.00210897347447634	7.59230450811483	2.48486187137827	1.71485609520787E-4	0.617348194274833	1.02726667674916	-0.00299772150591883	-10.7917974213078	1.22826188828491	1.02508311743892E-4	0.369029922278011	4.40982743585564	-0.00224297758586438	-8.07471930911177
0.767507102015978	0.0042550511180536	15.318184024993	2.47277841714017	0.00120077819497983	4.32280150192739	1.03245585152361	0.00146746243337637	5.28286476015493	1.2286491198354	-3.76558944171958E-5	-0.135561219901905	4.41723409814077	0.0028416810530342	10.2300517909231
0.764664514076107	0.00169751428443771	6.11105142397576	2.46991588800806	0.00762230914439203	27.4403129198113	1.0338168627718	-1.88568897099142E-4	-0.678848029556911	1.23019849016404	4.29896200411395E-4	1.54762632148102	4.42142401195736	-0.00368320260131717	-13.2595293647418
0.764533570607869	0.00260289316770103	9.37041540372371	2.43838621689119	0.00112379950486634	4.04567821751882	1.03425785571539	-8.80348341435908E-4	-3.16925402916927	1.23337820095526	-9.42458140174765E-5	-0.339284930462915	4.42266290740392	0.00127591974258355	4.59331107330078
0.748009547682549	-3.64887623239642E-4	-1.31359544366271	2.42801721208875	9.16220249558057E-4	3.29839289840901	1.04261674463643	4.96484164112586E-4	1.78734299080531	1.23364076889294	5.22729139361415E-4	1.88182490170109	4.42808731828177	0.00264028418995007	9.50502308382025
0.746992003309847	0.00284181122981788	10.2305204273444	2.42360964603732	0.00301443985825537	10.8519834897193	1.04261674463643	8.98807538479681E-4	3.23570713852685	1.23475392032956	1.27120671559235E-4	0.457634417613246	4.4533848276293	0.00135504874379947	4.87817547767809
0.744048368153327	7.40700473686323E-4	2.66652170527076	2.42040136012101	-7.39589747161969E-5	-0.266252308978309	1.04261674463643	5.92395877634335E-4	2.13262515948361	1.23670398430034	7.11889994980118E-5	0.256280398192842	4.4533937988332	-2.78259318400571E-4	-1.00173354624206
0.730674433160167	0.0035816378149124	12.8938961336846	2.41588921021839	-9.44036580607703E-4	-3.39853169018773	1.04361295764747	1.10105050943599E-4	0.396378183396956	1.23784151534465	1.23061980102304E-4	0.443023128368294	4.45432996558681	0.00154468777322459	5.56087598360852
0.725473560096542	8.49083358370572E-4	3.05670009013406	2.41426455945175	8.36941122946722E-4	3.0129880426082	1.05077983690134	-2.58662681166868E-4	-0.931185652200725	1.23801628126793	-3.25344661610524E-5	-0.117124078179789	4.46301108864676	-0.00362915322365998	-13.0649516051759
0.722418145338806	-1.70815291413082E-4	-0.614935049087095	2.41405634220721	0.0236176683609327	85.0236060993577	1.05549049482094	4.29125006150496E-4	1.54485002214179	1.23949424590548	2.21940409235487E-4	0.798985473247753	4.47202591115197	0.00234759209751407	8.45133155105065
0.719288759566014	0.00261244916229718	9.40481698426985	2.40007067436336	8.88786710655117E-4	3.19963215835842	1.06836424500546	9.37161618425842E-4	3.37378182633303	1.24150124102327	4.46982075859758E-5	0.160913547309513	4.47446532091812	0.00108798129586472	3.91673266511299
0.715801055544366	6.23228144530928E-4	2.24362132031134	2.39874074803512	2.71003545230368E-4	0.975612762829325	1.0719779763654	-0.00278866420341531	-10.0391911322951	1.24198654453348	-1.12452222170004E-4	-0.404827999812014	4.48042336679235	-2.7859093689321E-4	-1.00292737281556
0.71332963140307	0.00654004271917679	23.5441537890365	2.39557869569356	-2.6567121891285E-5	-0.095641638808626	1.08601982278524	-0.00135219714150088	-4.86790970940317	1.24673332069533	-8.14567358927845E-5	-0.293244249214024	4.48143489475176	-3.53710005335182E-4	-1.27335601920666
0.713119799439877	2.08004988774983E-4	0.748817959589939	2.39195893841659	-8.59704260327628E-5	-0.309493533717946	1.09350566702505	0.00260358492148821	9.37290571735756	1.24794895521783	-4.13077634611065E-4	-1.48707948459983	4.482952034704	8.86387213770179E-4	3.19099396957265
0.711427445958699	0.00304143109213246	10.9491519316769	2.38584705832462	0.00711486619513766	25.6135183024956	1.09350566702505	8.28413384109886E-4	2.98228818279559	1.24858965314429	9.55362413534506E-5	0.343930468872422	4.50038390414209	-9.04076625299033E-4	-3.25467585107652
0.711161426388218	3.91318591245781E-4	1.40874692848481	2.38430401308054	1.12247351773767E-4	0.404090466385561	1.1079254431475	4.86161354738096E-4	1.75018087705715	1.24970682412161	0.00533488781020472	19.205596116737	4.50786841860543	-0.0010076837932056	-3.62766165554016
0.708651448202858	0.00162562858118358	5.85226289226089	2.38185859931036	2.81271970292343E-4	1.01257909305243	1.11137693039866	-0.0122263838494282	-44.0149818579415	1.25041245737981	1.0753660110747E-5	0.0387131763986892	4.50832880592631	0.00182287288668913	6.56234239208087
0.704281746387477	0.00291907451561086	10.5086682561991	2.38171254395886	1.44454284000885E-4	0.520035422403186	1.11702260137438	0.00162194521229733	5.83900276427039	1.25097792362942	-2.7236638115757E-5	-0.0980518972167252	4.51007884878919	-5.30851246428262E-4	-1.91106448714174
0.703035281152589	0.00156654872949978	5.63957542619921	2.37761862342089	0.00561541433866375	20.2154916191895	1.11808189665413	3.23145056836454E-4	1.16332220461123	1.25163058979978	-1.98812864238951E-5	-0.0715726311260224	4.51210225088643	0.00118592098402612	4.26931554249403
0.702912142565647	0.00293435907124816	10.5636926564934	2.36583347737134	0.00148047677497642	5.32971638991511	1.12196126930214	-2.46862304724229E-4	-0.888704297007224	1.25520143269341	-2.83069416478729E-4	-1.01904989932342	4.51949994672515	0.00344891730682917	12.416102304585
0.702285131207404	0.00292066406098647	10.5143906195513	2.34651305542859	-1.81646840617278E-4	-0.653928626222201	1.13072490583938	-6.29064111620631E-4	-2.26463080183427	1.25526342327015	-4.37105494467899E-5	-0.157357978008444	4.53559944837207	0.00194242470263949	6.99272892950217
0.701250726634351	0.0030967287955421	11.1482236639516	2.34270662956875	6.83911649670179E-4	2.46208193881264	1.14806212119219	-1.78066617167006E-4	-0.641039821801222	1.2553523645702	1.22387295976369E-4	0.440594265514928	4.55434067467562	0.00112842928768727	4.06234543567417
0.687527422996606	0.00260293114533969	9.37055212322289	2.33690485901331	0.00193452388991168	6.96428600368205	1.155821518976	-1.84171912063694E-4	-0.663018883429298	1.25547681399721	9.36922995520306E-4	3.3729227838731	4.56509062893004	-4.02449526076151E-4	-1.44881829387414
0.682645159893923	-3.23591167247944E-4	-1.1649282020926	2.33172341467432	-3.27001840439073E-4	-1.17720662558066	1.16022912263434	2.22760894230517E-4	0.801939219229861	1.25547681399721	4.48384576427575E-4	1.61418447513927	4.5710206669633	-0.00262877485415392	-9.46358947495411
0.680257179737924	0.00107352398646155	3.86468635126158	2.32812779310412	-1.55694847182266E-4	-0.560501449856158	1.16544770488564	5.82957128642124E-4	2.09864566311165	1.25547681399721	0.00298923050951717	10.7612298342618	4.59162800308465	-6.79804542494505E-4	-2.44729635298022
0.679124838037163	8.88443865517973E-4	3.1983979158647	2.31895824077289	3.83700259649017E-4	1.38132093473646	1.16617038316989	-6.90410145649517E-4	-2.48547652433826	1.25627719725247	-9.70088180379564E-5	-0.349231744936643	4.59612091044454	0.00198844012516454	7.15838445059235
0.671148338665267	0.00293931192452491	10.5815229282897	2.31597177481583	6.32877801968333E-4	2.278360087086	1.17367349028214	-1.79127088019864E-4	-0.64485751687151	1.25832413635721	4.47090027768299E-5	0.160952409996588	4.60081007679504	-6.86254948203621E-4	-2.47051781353304
0.667556238384694	0.00235869222772409	8.49129201980672	2.31377959036775	-2.17832501333632E-4	-0.784197004801075	1.18489011227012	-9.21369746194595E-5	-0.331693108630054	1.25855143500211	5.23806337570481E-5	0.188570281525373	4.60413455966176	-2.19753139989459E-4	-0.791111303962052
0.663606600107178	5.99280158776916E-4	2.1574085715969	2.30990144987616	-2.02872009204161E-4	-0.73033923313498	1.18876599003132	4.33856200741358E-4	1.56188232266889	1.26263222039398	-1.34530564378356E-4	-0.484310031762082	4.62053529366673	0.00145156454374508	5.22563235748229
0.662911713718029	0.00139218562181911	5.0118682385488	2.30942464937401	7.6291562076585E-5	0.274649623475706	1.19252605468017	4.98986686502098E-5	0.179635207140755	1.26317178535717	7.78085401658305E-5	0.28011074459699	4.62379409602368	-0.001250486411474	-4.5017510813064
0.659403673031978	0.0023571501118379	8.48574040261644	2.30901439509298	-8.08293477848353E-5	-0.290985652025407	1.19686816406777	4.75839543800212E-4	1.71302235768076	1.26345541456601	0.00130566671455886	4.7004001724119	4.6355463446017	0.00293152463539426	10.5534886874193
0.655933157537974	0.0026089820667849	9.39233544042564	2.30839448863773	-3.89421488722281E-5	-0.140191735940021	1.20201899140305	-0.00102927663274898	-3.70539587789633	1.26393206334236	-3.10287157600272E-5	-0.111703376736098	4.6377331214214	0.00476211672566873	17.1436202124074
0.646482404793261	0.00240620647342861	8.662343304343	2.30563714550281	5.0435240257293E-4	1.81566864926255	1.21141118653617	5.08996296863937E-4	1.83238666871017	1.26583439679191	3.27589649477621E-4	1.17932273811944	4.65848900398579	0.0029503522573715	10.6212681265374
0.644733078366732	0.00116370217026739	4.18932781296261	2.30516343473256	-2.89745626910551E-5	-0.104308425687798	1.21445037827215	-0.00228967578127992	-8.24283281260771	1.26609893586871	1.2466394494655E-4	0.44879020180758	4.66999500124367	-0.00508094148542465	-18.2913893475287
0.644181278728804	0.00405893680402801	14.6121724945008	2.30399277920614	6.9785302601985E-5	0.251227089367146	1.21605188695572	-2.57162261757215E-4	-0.925784142325974	1.26620816240884	5.36567420581253E-4	1.93164271409251	4.69540897305872	-0.00254022291005628	-9.14480247620261
0.643956525184796	0.00200982729244764	7.23537825281151	2.30240020558269	-2.55487309435858E-4	-0.919754313969089	1.21669005011397	0.00103301046148579	3.71883766134884	1.26620816240884	-5.36567420581249E-4	-1.9316427140925	4.70618723015768	-0.00160030006421561	-5.7610802311762
0.643898625469386	0.00307785578219252	11.0802808158931	2.30102666577446	-5.79909296534511E-5	-0.208767346752424	1.22529063757606	-2.62515817783404E-4	-0.945056944020254	1.26761343176866	2.27082001928025E-5	0.081749520694089	4.70681580626169	4.08963369813495E-4	1.47226813132858
0.627558601365211	0.00108394804328645	3.90221295583122	2.29550169068054	-1.37122581423772E-4	-0.493641293125579	1.23833125364484	0.00146999223759032	5.29197205532515	1.26815727614285	-1.53128724851281E-4	-0.551263409464612	4.7197703757885	0.00122468416117526	4.40886298023094
0.623679772905944	0.00130551696206152	4.69986106342147	2.29241825396811	2.89043778993758E-4	1.04055760437753	1.2521345470365	0.0126606264601373	45.5782552564943	1.26847263583205	0.00191250600329894	6.88502161187619	4.72172711177066	-5.18812666065027E-4	-1.8677255978341
0.616509751736153	0.00204280852353815	7.35411068473734	2.2848844210638	-1.47656952149424E-4	-0.531565027737926	1.27693951082046	5.10775804328184E-4	1.83879289558146	1.26851294199268	-1.2929732227134E-5	-0.0465470360176824	4.72714956150938	-0.00143984983346491	-5.18345940047368
0.616179326370095	0.00341758543881977	12.3033075797512	2.28301237969667	3.52915951290934E-4	1.27049742464736	1.28054465703166	0.00247513978598021	8.91050322952876	1.26899136800204	-6.71235527747958E-4	-2.41644789989265	4.74529819519572	-1.58904451616578E-4	-0.572056025819681
0.61605827768038	0.00244275960715935	8.79393458577366	2.28180416517783	0.00131076837655482	4.71876615559735	1.2864382044216	-1.19104340782076E-4	-0.428775626815474	1.26932104422323	-1.11218260865147E-4	-0.400385739114529	4.74839738152555	0.0032682762446637	11.7657944807893
0.614219638101457	0.00192275242719679	6.92190873790845	2.28079882476167	-3.33779060340221E-5	-0.12016046172248	1.30218463570554	-0.00252842594639508	-9.10233340702229	1.26982785146479	-5.25598948822036E-5	-0.189215621575933	4.75172843328719	-0.00341259034286559	-12.2853252343161
0.613450858666836	0.00126244003636402	4.54478413091047	2.28075808142039	0.005105341191191	18.3792282882876	1.30947368624233	-2.3870401231135E-4	-0.85933444432086	1.27157095290653	-2.01209229686313E-4	-0.724353226870727	4.75209547421621	-0.00461528618478182	-16.6150302652146
0.612344027128485	0.00213415542091591	7.68295951529728	2.27875586197148	-0.0043904886838018	-15.8057592616865	1.31818727299856	1.02437134631592E-4	0.368773684673731	1.27359406430558	-6.3529750168792E-5	-0.228707100607651	4.75322900190259	-0.00313509664876032	-11.2863479355372
0.610563434939103	0.00296981670147813	10.6913401253213	2.27075260239527	0.00226170577927816	8.14214080540138	1.32003375461035	-2.9337857534578E-4	-1.05616287124481	1.27461745643491	-1.43127049460597E-5	-0.0515257378058149	4.75734782348307	5.27038268267255E-4	1.89733776576212
0.605894493739493	0.00198705737724993	7.15340655809975	2.27035038719306	0.00168072434205038	6.05060763138137	1.32151216884213	-7.03962210950648E-4	-2.53426395942233	1.27693951082046	4.06668634019255E-4	1.46400708246932	4.77096210818115	-0.00450429692798548	-16.2154689407477
0.604697675854124	-6.80985110251666E-4	-2.451546396906	2.26920091320388	0.00452789057076485	16.3004060547535	1.32520554394245	2.42404365173026E-4	0.872655714622894	1.27693951082046	5.41076063906975E-4	1.94787383006511	4.77872203998461	0.00134398999310857	4.83836397519085
0.60106240461282	-4.33187930211791E-6	-0.0155947654876245	2.2652914725871	9.03153511477324E-4	3.25135264131837	1.34023598767827	0.00455825544022014	16.4097195847925	1.28282069478413	1.85523198560008E-6	0.00667883514816029	4.78060706340397	0.00155822661810167	5.60961582516601
0.60100197792984	0.00176243721227078	6.34477396417481	2.2626205145855	-2.41505935349084E-4	-0.869421367256702	1.34100350680438	0.0222921610150256	80.2517796540922	1.28309950208917	9.57278196101618E-5	0.344620150596583	4.82023694756684	0.00341201713245769	12.2832616768477
0.594223035426008	0.00333523279547555	12.006838063712	2.25763679819008	-4.74071173727604E-7	-0.00170665622541937	1.34438987070252	4.3128167373425E-4	1.5526140254433	1.28385719065943	7.60188660595182E-4	2.73667917814266	4.83134241930015	-3.78361213838098E-4	-1.36210036981715
0.592321017441994	0.00260907327679065	9.39266379644634	2.25748793820813	2.24176989759757E-5	0.0807037163135125	1.35940591786767	4.75316754499185E-4	1.71114031619707	1.28397546687715	-5.85777732965095E-18	-2.10879983867434E-14	4.83534389965649	-0.00321638845089774	-11.5789984232319
0.591494142703743	0.00262218744817124	9.43987481341647	2.25705154316685	5.15407601587044E-4	1.85546736571336	1.36639961030585	6.68244440702556E-4	2.4056799865292	1.28735492091724	-1.67629265816759E-5	-0.0603465356940332	4.8489398549977	-7.70665515074547E-4	-2.77439585426837
0.583346708693824	-3.3829293282085E-4	-1.21785455815506	2.25320897123838	-3.05215547539737E-4	-1.09877597114305	1.36943027274713	5.38089932528716E-4	1.93712375710338	1.2874934449055	-5.27696704251989E-4	-1.89970813530716	4.87519798795393	0.00477325983621572	17.1837354103766
0.580609881104553	0.00213037311555189	7.66934321598681	2.25239301585084	0.00620305351900427	22.3309926684154	1.37084727155767	0.00132066294525508	4.75438660291829	1.28760089942845	-3.21175903875145E-4	-1.15623325395052	4.91005301880735	-0.0014349418446548	-5.16579064075728
0.580102327878299	-2.89003503777804E-4	-1.04041261360009	2.24973781522324	4.70463604051242E-4	1.69366897458447	1.37127265040716	-7.67274158284616E-5	-0.276218696982462	1.29055658400807	3.37674530066246E-5	0.121562830823849	5.0392174172405	-8.31637512658979E-4	-2.99389504557233
0.5781681393181	0.00124491752097973	4.48170307552703	2.24682905364425	9.32160347630005E-4	3.35577725146802	1.37715569590635	4.84378770098989E-4	1.74376357235636	1.29078054962008	1.44677651908959E-4	0.520839546872252	5.0496914460371	-0.00148987175936527	-5.36353833371497
0.573592942145724	0.00129204324247366	4.65135567290518	2.24350131357987	-0.00620273321852048	-22.3298395866737	1.37925230952986	4.96133924291317E-4	1.78608212744874	1.29089598627697	-3.85573988122621E-5	-0.138806635724144	5.05437395226567	1.57555234307523E-4	0.567198843507083
0.570911697202744	-1.59721223268134E-4	-0.574996403765282	2.23430397903133	2.48635492363541E-4	0.895087772508747	1.38764411854152	6.77707451446079E-4	2.43974682520588	1.29159705619899	2.38205660531264E-4	0.85754037791255	5.07825342513473	0.0122945060444133	44.2602217598879
0.570594587905339	0.00103998157064814	3.74393365433331	2.23238396020258	-0.00109600717268613	-3.94562582167007	1.40542707511899	-1.96720560545595E-4	-0.708194017964142	1.29404485453145	-1.19687256655572E-5	-0.0430874123960059	5.07960349514788	6.52196477833116E-4	2.34790732019922
0.568162165482199	0.00225529336695648	8.11905612104333	2.23074720577797	0.00254501207320089	9.16204346352321	1.41811209040862	-6.53492933300222E-18	-2.3525745598808E-14	1.29450289858302	-2.65292365022374E-4	-0.955052514080546	5.08541248747637	0.00453109101336113	16.3119276481001
0.568137979466625	0.00269408796921663	9.69871668917987	2.22398605296905	1.03002040473061E-4	0.37080734570302	1.41811209040862	-4.39675935189627E-18	-1.58283336668266E-14	1.29464127132509	-4.30224882483911E-5	-0.154880957694208	5.09039726047591	-0.00286556332283994	-10.3160279622238
0.56807597531749	0.00189283298330423	6.81419873989523	2.22361223186288	-4.36371213472679E-4	-1.57093636850164	1.42073120616437	8.1212820942816E-4	2.92366155394138	1.2947806471816	-3.56030723656784E-5	-0.128171060516442	5.09056958831345	0.00327057355038808	11.7740647813971
0.567979413753562	0.00112602830223615	4.05370188805014	2.22026459116338	2.18655330795968E-4	0.787159190865485	1.43146902569294	-0.0265788067949645	-95.6837044618722	1.29575303920159	6.01891567719451E-5	0.216680964379002	5.09929062138991	-0.002084440738353	-7.5039866580708
0.567644409951275	3.63506036480811E-4	1.30862173133092	2.22016581830827	-2.15581832626149E-4	-0.776094597454136	1.4337626095959	4.62173128159374E-4	1.66382326137375	1.29620009804795	8.29691629259513E-5	0.298688986533425	5.10399708487859	0.0222017889754848	79.9264403117453
0.566511646991825	3.66293186328991E-4	1.31865547078437	2.21788260109234	1.48253691944036E-4	0.53371329099853	1.43782223680842	6.69974896992468E-4	2.41190962917288	1.2968745444342	-3.89930695302779E-5	-0.140375050309	5.10695856754327	-0.00436575643861526	-15.7167231790149
0.563843256230652	0.0019103765259248	6.87735549332928	2.2173611599033	4.93998388160753E-4	1.77839419737871	1.43816830629199	-0.00755857065852735	-27.2108543706985	1.29766386587621	-1.3308213803757E-4	-0.479095696935252	5.11037595583243	0.00314714644698382	11.3297272091418
0.559594769723193	0.00118857540184625	4.2788714466465	2.21733734280415	-1.18986346341985E-4	-0.428350846831146	1.4382229447509	0.00313791432066749	11.296491554403	1.29787848334648	-0.00104694862630101	-3.76901505468364	5.11524565149474	-0.00464191942800958	-16.7109099408345
0.555735063298975	0.00165392239287101	5.95412061433564	2.21634307846413	4.55424022574558E-4	1.63952648126841	1.43952814204226	-8.16632338992773E-4	-2.93987642037398	1.2979347818945	1.67085526721842E-4	0.601507896198631	5.11581791307464	-0.00153221456595422	-5.51597243743519
0.55478855418055	0.00187356109572799	6.74481994462077	2.2134625635212	3.13300229276135E-4	1.12788082539409	1.45749444100038	3.8559136558633E-4	1.38812891611079	1.29804737899054	5.50020075843449E-4	1.98007227303642	5.11640348259823	-0.00245915138262698	-8.85294497745713
0.553702708624735	0.00173534107972246	6.24722788700086	2.2122840584636	5.85864353362097E-4	2.10911167210355	1.46108404977647	5.25177643498878E-4	1.89063951659596	1.29804737899054		--	5.12287984807155	-0.00140879085087747	-5.07164706315889
0.551471772057878	0.00158873123970238	5.71943246292857	2.2097284869779	2.45555382142787E-4	0.883999375714033	1.46291030240263	-0.00743073361648312	-26.7506410193392	1.29844451801187	-5.4637926311406E-5	-0.196696534721062	5.12651625425969	-0.0064460145678897	-23.2056524444029
0.549955188756353	0.00166200161662972	5.98320581986699	2.20908172059689	-1.14213015355036E-4	-0.41116685527813	1.46630395376432	0.00395135757119523	14.2248872563028	1.30077290888301	5.8155204616702E-5	0.209358736620127	5.13200345088993	0.00251511400854936	9.0544104307777
0.547618590141644	8.7088502657905E-4	3.13518609568458	2.20844058599318	9.13321126389375E-5	0.328795605500175	1.47278913765989	5.27388502369672E-5	0.189859860853082	1.3020017376336	7.70281554295239E-6	0.0277301359546286	5.13302726609656	-2.21115382756395E-6	-0.00796015377923022
0.547460176372022	0.00211231888493516	7.60434798576658	2.20842844297175	0.00184027691094961	6.6249968794186	1.47568467881759	-0.00607536469417502	-21.8713128990301	1.30204324623252	-6.18645955631107E-4	-2.22712544027199	5.14161248964208	0.00152026246491764	5.47294487370351
0.547083253728357	6.84221723673664E-4	2.46319820522519	2.20721126594163	3.97585191433959E-4	1.43130668916225	1.47902022378813	1.76958869670645E-4	0.637051930814322	1.30215426258842	2.15965567051768E-4	0.777476041386365	5.14258103643346	0.0059873916691834	21.5546100090602
0.546694540334711	0.00241852272796165	8.70668182066194	2.2066359595684	4.16960236810357E-4	1.50105685251729	1.49022904591951	0.00216335187745899	7.78806675885237	1.30262801322618	-9.19651343306141E-5	-0.331074483590211	5.14598519970599	-0.00250801968795049	-9.02887087662177
0.540191029092279	0.00201332029717776	7.24795306983994	2.20534374761145	3.49992317658638E-4	1.2599723435711	1.49388371056054	-2.20679484442396E-4	-0.794446143992626	1.30298869000889	-1.72503866078398E-4	-0.621013917882233	5.14711883185058	-6.33976195527722E-5	-0.22823143038998
0.539448820737705	1.634652988923E-4	0.58847507601228	2.20397484776802	2.24592803619456E-4	0.808534093030042	1.49615740590451	0.00132726101620206	4.77813965832742	1.30355600655649	-1.60442917713783E-4	-0.577594503769619	5.15299686460861	-6.42669280394627E-4	-2.31360940942066
0.538941737868305	0.00160852607327927	5.79069386380537	2.20080190161781	7.42336901450101E-5	0.267241284522036	1.49835080339123	-1.73184543930125E-4	-0.62346435814845	1.30399429054179	1.12066931640254E-4	0.403440953904914	5.16228016522934	2.42050844593853E-4	0.871383040537871
0.534255853407566	0.00142243910141383	5.12078076508979	2.19253745644039	-0.00533993810806464	-19.2237771890327	1.50021069753048	-7.41544283621275E-4	-2.66955942103659	1.30439701281608	-5.40009641469015E-5	-0.194403470928845	5.16336566971351	6.10336360591898E-4	2.19721089813083
0.529739795759228	-2.47245371736065E-4	-0.890083338249834	2.19239709560984	1.72844353916353E-4	0.622239674098871	1.50918850540249	3.40939773593172E-4	1.22738318493542	1.30609751313195	9.57140126848535E-5	0.344570445665473	5.17501322385383	0.00614639656178346	22.1270276224205
0.529714232388713	0.00225687054868244	8.12473397525679	2.18552691135067	-2.49303165628716E-6	-0.00897491396263378	1.51562806338712	-3.13933292313802E-4	-1.13015985232969	1.30704878620671	-1.86471820340273E-5	-0.0671298553224983	5.18395589190489	0.00478152895056144	17.2135042220212
0.529243500327545	0.00130482621562837	4.69737437626213	2.18473809558733	0.00411468102693969	14.8128516969829	1.51595745590784	1.30308218691975E-4	0.46910958729111	1.30713275463472	1.98287702817282E-5	0.0713835730142215	5.18651538785506	1.15393616087212E-4	0.415417017913963
0.527950398835604	-8.6875488218053E-5	-0.312751757584991	2.18174311501244	-2.59122100679969E-4	-0.932839562447888	1.51625750254511	0.00109286267138083	3.93430561697099	1.30776365211108	2.95318318348922E-4	1.06314594605612	5.1875812207903	-2.27303211667372E-4	-0.818291562002539
0.527563144631145	0.00176868130170001	6.36725268612004	2.18127098194332	-0.00141951186955675	-5.1102427304043	1.51665083737433	-2.44996435817874E-4	-0.881987168944346	1.30863994477352	1.90783027222826E-4	0.686818898002174	5.18770070951347	1.11520715671763E-4	0.401474576418347
0.527134880760602	0.00192466858884406	6.92880691983862	2.18116105305072	-8.50292821115102E-5	-0.306105415601437	1.51976349442883	-4.89226353471144E-4	-1.76121487249612	1.30896396743466	-2.07557935233831E-6	-0.00747208566841792	5.20350814963739	0.00285221380229179	10.2679696882504
0.526774651282594	0.00148395253916277	5.34222914098597	2.1806328890955	-8.65953355028575E-5	-0.311743207810287	1.52173895812509	1.4024689848142E-4	0.504888834533112	1.31031133999241	-4.8871164681129E-5	-0.175936192852064	5.20753871975248	0.0010213072589614	3.67670613226104
0.526084530980168	0.00162284290598919	5.84223446156108	2.17849583545696	3.06647655879713E-4	1.10393156116697	1.53144244948899	-2.9706640699516E-4	-1.06943906518258	1.31049185715648	1.51647036177112E-4	0.545929330237603	5.20768544332264	-6.5918596280258E-4	-2.37306946608929
0.525693152205951	9.57830360676731E-4	3.44818929843623	2.17517568413811	8.36971803530854E-5	0.301309849271107	1.53524276400619	5.00102599467303E-5	0.180036935808229	1.31129989488106	-1.02615954047998E-4	-0.369417434572793	5.21036914078573	-6.96497866173568E-4	-2.50739231822485
0.524514417073989	8.71249857312341E-4	3.13649948632443	2.17511842817308	4.04306101547558E-4	1.45550196557121	1.53536385909516	0.00107895710856126	3.88424559082054	1.31219328755081	-1.05469277775873E-4	-0.379689399993143	5.21946818150082	-0.00125694578278811	-4.5250048180372
0.522113132096216	-5.83448296038097E-4	-2.10041386573715	2.17248242213307	-8.67828306949891E-5	-0.312418190501961	1.53545486408073	-6.39123586425055E-5	-0.23008449111302	1.31579373122087	-6.97882487441681E-5	-0.251237695479005	5.22005845508081	-0.00229828193782368	-8.27381497616525
0.522040282136253	0.00106967856124979	3.85084282049925	2.17175970368276	3.7973496007205E-4	1.36704585625938	1.54289704149281	2.72898930740131E-4	0.982436150664472	1.31661079940733	-2.54576805204065E-4	-0.916476498734634	5.22215252754837	-2.76811118448224E-4	-0.996520026413606
0.52165747118802	0.00198251184656981	7.13704264765132	2.17005650424011	6.16129754598433E-4	2.21806711655436	1.54320226866509	9.22338210293727E-5	0.332041755705742	1.31849014195787	-7.79074333826389E-4	-2.804667601775	5.24222345184991	9.4332624288166E-4	3.39597447437398
0.520097962262399	0.00146889256648032	5.28801323932915	2.16303201616299	2.25851662186687E-4	0.813065983872073	1.54629503399901	3.79877962490178E-5	0.136756066496464	1.31865641825855	-6.86967975600502E-4	-2.47308471216181	5.24237283329625	-0.00108908796117855	-3.92071666024278
0.519438060664898	3.70683628299211E-4	1.33446106187716	2.16282309189546	2.13890614512387E-5	0.0770006212244593	1.54848667859801	-6.64007827344748E-5	-0.239042817844109	1.31953953281932	-9.87614510011814E-5	-0.355541223604253	5.24827001472178	-2.90497883005514E-4	-1.04579237881985
0.516557469553389	0.00111453288692449	4.01231839292816	2.1625971909122	1.32268288797445E-4	0.476165839670802	1.55227540221065	-2.49636744514001E-4	-0.898692280250403	1.32241079770492	-2.89818069733896E-4	-1.04334505104203	5.26965307496821	-0.00189319824826976	-6.81551369377114
0.516275834121999	9.55810750010832E-4	3.440918700039	2.16231347792374	-5.09951299449496E-4	-1.83582467801819	1.55768179510487	1.43959718832418E-4	0.518254987796705	1.32267114811301	-5.21820512287683E-6	-0.0187855384423566	5.27058896615428	3.73366527766296E-5	0.134411949995867
0.515720988532983	6.87496002587896E-4	2.47498560931643	2.16217048575199	-2.46452834912019E-4	-0.887230205683268	1.55839989147184	6.85451686909003E-5	0.246762607287241	1.32352343839135	0.00115294575947299	4.15060473410276	5.27893596658234	0.00301592039000074	10.8573134040027
0.514170247965477	6.6906068426533E-4	2.40861846335519	2.16048890200831	7.22093020185536E-5	0.259953487266793	1.55908789986283	-1.32531080111527E-5	-0.0477111888401497	1.3244233194716	-6.23323019488022E-5	-0.224396287015688	5.28595675681702	-3.94680862756701E-4	-1.42085110592412
0.513020347772885	0.00152767144428126	5.49961719941254	2.15988532929026	7.8930469918938E-5	0.284149691708177	1.56067695413964	1.57710156832549E-4	0.567756564597176	1.32477966745441	-1.47576796529176E-5	-0.0531276467505034	5.28941559916616	-6.97490416645587E-4	-2.51096549992411
0.512048848916517	5.40290417668255E-4	1.94504550360572	2.15928837271652	-5.22767341004765E-4	-1.88196242761715	1.56117841952127	-1.8145506719597E-4	-0.653238241905492	1.32578525931786	2.86872777504258E-5	0.103274199901533	5.29143248933386	-0.00316166945260843	-11.3820100293904
0.510841316945323	0.0013885854005058	4.99890744182088	2.15902527613258	8.43783270943873E-5	0.303761977539794	1.56198535032434	4.46762792591433E-5	0.160834605332916	1.32679295596662	-2.25211611043112E-5	-0.0810761799755203	5.29164549760387	0.00124495916592176	4.48185299731834
0.510789728252971	5.55155492654062E-4	1.99855977355462	2.15679356850495	-5.8273813532868E-5	-0.209785728718325	1.56222390809919	1.86195173893935E-4	0.670302626018166	1.32872664842911	-0.00153396347192823	-5.52226849894163	5.29302306249583	5.33160847585268E-4	1.91937905130697
0.509338030158609	0.00121905988966448	4.38861560279213	2.15583140901286	4.48005687768039E-4	1.61282047596494	1.56512143429308	-6.19742766405153E-4	-2.23107395905855	1.32892223806969	-6.4540457525077E-5	-0.232345647090277	5.30944660808707	-0.00431229879323021	-15.5242756556288
0.509286773236354	0.00148000110342125	5.3280039723165	2.15407296207828	0.00572246984076884	20.6008914267678	1.56544134673325	-6.745274621295E-5	-0.24282988636662	1.32978842559285	-6.4754560282953E-5	-0.233116417018631	5.30985846376055	0.0040829139436772	14.6984901972379
0.506768765766691	4.39153425094462E-4	1.58095233034006	2.1525240622826	6.04728044945687E-5	0.217702096180447	1.5654609885248	-5.8387359668437E-6	-0.0210194494806373	1.32981469864948	-7.12390357239735E-5	-0.256460528606305	5.31466837688239	0.0013575010908998	4.88700392723928
0.506318918983177	8.97461389677164E-4	3.23086100283779	2.15244497373786	2.4823542546074E-4	0.893647531658664	1.57143853055841	2.0244406377228E-4	0.728798629580208	1.32990785297447	-1.05022726656017E-4	-0.378081815961661	5.32188259908641	0.00258548171705542	9.30773418139951
0.506137401505579	4.09522607925387E-4	1.47428138853139	2.15243596261126	5.94510612965527E-4	2.1402382066759	1.57152851540219	6.19441069043796E-5	0.222998784855767	1.32993654721763	1.16025124659839E-4	0.41769044877542	5.33336968113861	0.00324290440557235	11.6744558600605
0.504493370370933	7.7984909037215E-4	2.80745672533974	2.15129163552675	1.5456510397084E-4	0.556434374295024	1.57441687603586	-3.75006513411856E-4	-1.35002344828268	1.3299525247367	-2.64470336491025E-5	-0.095209321136769	5.33762568393728	0.00200960977287086	7.2345951823351
0.503902117108945	6.48253083498956E-4	2.33371110059624	2.15096433897952	-2.01446611137679E-4	-0.725207800095644	1.57494334956132	1.05898965784494E-4	0.381236276824178	1.33056132934218	-6.17143889879785E-5	-0.222171800356723	5.33964860640806	0.00150904330660037	5.43255590376133
0.502285551686911	6.77211545118295E-4	2.43796156242586	2.14934266064276	-3.89578882863496E-6	-0.0140248397830859	1.57605937948183	2.56929761807688E-4	0.924947142507677	1.33263497660178	8.75023674874475E-5	0.315008522954811	5.34388916563074	0.0010638403369178	3.82982521290408
0.501694341813556	2.1861619942085E-4	0.78701831791506	2.14905301722712	-1.08513697260343E-4	-0.390649310137235	1.57806388115423	-0.00301962594370299	-10.8706533973308	1.33302123748357	4.69818061464245E-6	0.0169134502127128	5.3468545866753	-0.00197358323803435	-7.10489965692366
0.501343117215934	8.40151328919578E-4	3.02454478411048	2.14893068713288	-1.14101340264994E-4	-0.410764824953978	1.57890264278268	-6.70506393620271E-5	-0.241382301703298	1.3333461213315	1.60027887794366E-4	0.576100396059718	5.34841936724195	-0.00312642242356077	-11.2551207248188
0.500929325584831	0.00112090261468272	4.03524941285779	2.14741899459402	1.91729089562932E-4	0.690224722426555	1.57924522897241	-2.34993107920664E-4	-0.84597518851439	1.33451412678101	8.43003509319799E-5	0.303481263355128	5.34975609293958	0.00181210906820159	6.52359264552573
0.500756160587919	4.55928802496262E-4	1.64134368898654	2.14427877538126	-4.8819358000189E-5	-0.17574968880068	1.57985160719525	-3.4315796673028E-5	-0.123536868022901	1.33466662936244	-1.05545624984341E-4	-0.379964249943628	5.35134298308382	-3.20645249110742E-4	-1.15432289679867
		--	2.14392506256252	1.82956980365125E-4	0.65864512931445	1.57998095642335	-2.04531174008164E-4	-0.73631222642939	1.33506816467217	-2.08624909460074E-5	-0.0751049674056266	5.3548745742758	-0.00116568966013129	-4.19648277647264
		--	2.14378605780541	5.43252000880185E-4	1.95570720316867	1.58095734743744	-7.42101855559606E-4	-2.67156668001458	1.33587183984779	-6.05251748745523E-5	-0.217890629548388	5.35678256419723	-0.00268856604499135	-9.67883776196886
		--	2.14082121433212	2.59848141258181E-4	0.935453308529452	1.58111316053259	-8.59402178897752E-4	-3.09384784403191	1.33595679100044	-1.02792890361423E-4	-0.370054405301123	5.37424378137604	0.00257032767652804	9.25317963550095
		--	2.14014446150483	9.30362116675024E-4	3.34930362003009	1.58120658209211	0.00192830070986843	6.94188255552635	1.33604365379814	-1.52323249836926E-5	-0.0548363699412934	5.38144627131658	-1.35785425448387E-5	-0.0488827531614193
		--	2.13973227916151	0.00190706976752363	6.86545116308507	1.58120658209211	-9.55168804596145E-19	-3.43860769654612E-15	1.33621554813378	1.25473671565767E-5	0.0451705217636761	5.3906951579271	9.84885975382766E-4	3.54558951137796
		--	2.13866678654985	-1.58290603764431E-4	-0.569846173551952	1.58120658209211	-7.19698014582953E-18	-2.59091285249863E-14	1.33677127821878	6.40989726467094E-5	0.230756301528154	5.39087045408755	0.00285308526787816	10.2711069643614
		--	2.13580854604032	0.00780255135562439	28.0891848802478	1.58120658209211	5.60711553933372E-4	2.01856159416014	1.33808990735504	1.1652535096489E-5	0.0419491263473604	5.39627176373018	1.23524844355885E-4	0.444689439681186
		--	2.13412005514269	0.00388617100749195	13.990215626971	1.58120658209211	0.00134000557804416	4.82402008095898	1.3387987501343	-2.25600093921742E-4	-0.812160338118271	5.40033062695133	9.30419872664383E-4	3.34951154159178
		--	2.13263367349092	0.00583440071968868	21.0038425908793	1.58120658209211	0.00127516659846138	4.59059975446097	1.33893085144737	-7.21490071616286E-5	-0.259736425781863	5.41353765445723	-0.00129491421159637	-4.66169116174693
		--	2.13206322067237	9.75768376498512E-5	0.351276615539464	1.58125449216062	-6.02784768952662E-4	-2.17002516822958	1.33911168687009	-6.76474366586164E-4	-2.43530771971019	5.41766173942817	-2.80672242097645E-4	-1.01042007155152
		--	2.13132960003208	1.24888883944606E-4	0.449599982200582	1.58173215428931	-5.76126643709315E-4	-2.07405591735353	1.33921192880898	-1.59722242211142E-5	-0.0575000071960111	5.41774736651275	-0.00170421262238814	-6.13516544059731
		--	2.12633189330249	4.69393512085808E-5	0.168981664350891	1.58212420242025	5.28067924702277E-5	0.19010445289282	1.34005844275987	-1.44159537536802E-4	-0.518974335132487	5.42807121578992	-0.0039098857221686	-14.075588599807
		--	2.12546767255695	7.597472318777E-5	0.273509003475972	1.58338330854346	9.75061598799567E-5	0.351022175567844	1.34056820634424	3.90804730944351E-4	1.40689703139966	5.43738823051966	-0.00182110794179427	-6.55598859045937
		--	2.12378174541243	0.0129696968449019	46.6909086416468	1.58522382092924	-1.12706531337329E-4	-0.405743512814384	1.34108489517535	8.03406661238152E-5	0.289226398045735	5.43848013615755	-0.00149873678651294	-5.39545243144658
		--	2.11728700422065	-0.00918907708790049	-33.0806775164418	1.58537923822093	5.8069480159618E-5	0.209050128574625	1.3411718110371	-1.0404506816494E-5	-0.0374562245393784	5.43939058174795	-3.26677280514725E-4	-1.17603820985301
		--	2.11675400196813	-6.91843145139709E-6	-0.0249063532250295	1.58678220480943	3.53666521316682E-5	0.127319947674006	1.34193779651802	-6.76134769037415E-5	-0.243408516853469	5.44899863459478	-4.44014080124698E-5	-0.159845068844891
		--	2.11241362832132	2.46584392189147E-4	0.887703811880929	1.58690478943159	2.30119911786688E-4	0.828431682432077	1.34199935784465	4.4583578090869E-6	0.0160500881127128	5.46230832114498	-0.00195564948231696	-7.04033813634106
		--	2.10704932046424	0.00329647774451787	11.8673198802643	1.58795185067512	2.6556404512986E-6	0.00956030562467496	1.34220891455375	-1.1367324988146E-5	-0.0409223699573256	5.58390554823631	0.00908326984503416	32.699771442123
		--	2.10470946513464	-5.79982009998876E-5	-0.208793523599595	1.58921523925798	-3.96624347975915E-4	-1.42784765271329	1.34304933045463	4.20738724132305E-5	0.15146594068763	5.63287071925471	-0.00329005052552625	-11.8441818918945
		--	2.10192368491325	5.74185780778309E-5	0.206706881080191	1.58962425624354	1.3931673328859E-5	0.0501540239838924	1.3432320413322	4.27458235124114E-6	0.0153884964644681	5.64220579936989	0.00177025785257156	6.37292826925762
		--	2.10013906500005	0.00514534586817878	18.5232451254436	1.59049011161707	-6.56728863608523E-5	-0.236422390899068	1.3447574571125	2.31836470851904E-5	0.0834611295066854	5.66277983492101	0.00160596063872078	5.78145829939481
		--	2.0990206238999	8.01806540980604E-4	2.88650354753017	1.5920090746369	-6.88422836051374E-5	-0.247832220978495	1.34570665689343	-3.25036009566582E-5	-0.11701296344397	5.66858041945973	-0.0162268889258814	-58.4168001331731
		--	2.09546154467236	0.00321982935467246	11.5913856768209	1.5921732500936	-7.72424438536594E-5	-0.278072797873174	1.34580386032465	0.00357326443598209	12.8637519695355	5.67077627815669	-0.00312277587974436	-11.2419931670797
		--	2.09386658542233	4.76991600933436E-5	0.171716976336037	1.59366833021417	-1.92569945912115E-5	-0.0693251805283614	1.34715446177194	1.47974128079173E-5	0.0532706861085023	5.68176743366194	-0.00146306494200754	-5.26703379122714
		--	2.07102655217007	1.76583022319129E-4	0.635698880348864	1.59390028710197	-1.73429650490899E-5	-0.0624346741767236	1.34738429421704	4.60852374891556E-5	0.16590685496096	5.70955311933077	-0.0020836519829908	-7.50114713876688
		--	2.06351411465531	4.43753477750819E-5	0.159751251990295	1.59391837817671	-6.63779202147046E-5	-0.238960512772937	1.3474631042934	-3.67438473006262E-4	-1.32277850282254	5.71984071671823	-0.00248660807820385	-8.95178908153386
		--	2.06173888183352	5.30466102893544E-5	0.190967797041676	1.59477312464943	2.59134364066024E-5	0.0932883710637687	1.348087145338	-2.00971050918329E-7	-7.23495783305985E-4	5.72305126067957	0.00145162031608346	5.22583313790046
		--	2.05213282797221	8.80740954685559E-4	3.17066743686801	1.5957003703359	-5.29967759331002E-5	-0.190788393359161	1.34831694149616	8.04550555620962E-6	0.0289638200023546	5.72778949549497	0.0017764909021487	6.39536724773532
		--	2.04576294607807	0.0049096360930985	17.6746899351546	1.59635724894207	5.44932302158777E-5	0.19617562877716	1.34905005805322	-2.56285190590527E-5	-0.0922626686125897	5.72876899250591	-0.00291274290931993	-10.4858744735517
		--	2.03928606576562	-1.71942467297961E-4	-0.61899288227266	1.59645384989236	-2.744635714846E-5	-0.098806885734456	1.34924544619834	1.67365172531882E-6	0.00602514621114775	5.73013577797322	-0.00479998184157228	-17.2799346296602
		--	2.03647104834419	3.39485237575121E-4	1.22214685527044	1.59662185097147	3.54950769200028E-4	1.2778227691201	1.35207252743183	-1.09279949687102E-4	-0.393407818873567	5.73887332407684	2.88957393466846E-4	1.04024661648065
		--	2.03476561902106	1.73536350618473E-4	0.624730862226503	1.59729207489354	-7.22612345419062E-6	-0.0260140444350862	1.35264117420181	-1.17837470308562E-4	-0.424214893110823	5.73899107367515	0.00864548650586577	31.1237514211168
		--	2.02784520057967	5.0876472073168E-4	1.83155299463405	1.59803187910658	6.12678118083244E-5	0.220564122509968	1.35492990555351	-3.26596794395708E-5	-0.117574845982455	5.74243336131878	0.00243541523262544	8.76749483745159
		--	2.02652401788149	0.00105576239856739	3.80074463484261	1.59813259868181	-9.44328803147364E-6	-0.0339958369133051	1.35788946566726	-1.47245753674442E-4	-0.530084713227991	5.74646294683974	7.82329397226594E-4	2.81638583001574
		--	2.02433202099303	7.28248867750315E-4	2.62169592390113	1.59818809646389	2.07433918156334E-5	0.0746762105362802	1.35889398310528	-4.25160506648525E-4	-1.53057782393469	5.74836469876762	-0.00179543414850193	-6.46356293460695
		--	2.02129401708114	-2.69871365012955E-4	-0.971536914046638	1.59821074873683	5.66805554824006E-4	2.04049999736642	1.35940591786767	6.72973226667163E-4	2.42270361600179	5.7519849057201	0.00101439415711906	3.65181896562862
		--	2.0210203952928	1.22908043211829E-4	0.442468955562584	1.59830120411055	-2.78685990456165E-18	-1.00326956564219E-14	1.35940591786767	8.71414049915173E-4	3.13709057969462	5.75605955837433	-0.00320641428378579	-11.5430914216288
		--	2.02081442490766	6.0284700810052E-4	2.17024922916187	1.59830120411055	-1.0582428004865E-17	-3.8096740817514E-14	1.35940591786767	4.24814349333647E-4	1.52933165760113	5.76007429455187	-0.0011978393797148	-4.31222176697328
		--	2.01332771850308	-0.00118447028830733	-4.26409303790639	1.59973061709412	9.35891285928505E-5	0.336920862934262	1.36003506349436	-1.98616347397602E-5	-0.0715018850631367	5.76764939386372	0.00290264244185884	10.4495127906918
		--	2.00942267779821	2.55534341750728E-4	0.919923630302621	1.59974198077091	1.87475574705899E-4	0.674912068941236	1.36003778018368	-7.47946201570002E-5	-0.269260632565201	5.76782139774632	0.00193635327586615	6.97087179311814
		--	2.00885238658941	-1.77418985507066E-4	-0.638708347825438	1.59980744234563	9.4739533914861E-5	0.3410623220935	1.36006232747854	7.22739657246372E-6	0.0260186276608694	5.77198746998714	-1.75646807809236E-4	-0.63232850811325
--	--	--	2.00790039745876	3.18275804844691E-4	1.14579289744089	1.59982964785241	1.17296711397941E-5	0.0422268161032588	1.36071080837833	7.15849143901871E-4	2.57705691804674	5.77792402851531	0.00103494450469265	3.72580021689354
--	--	--	2.00787496132791	-2.55624002407888E-4	-0.920246408668397	1.59991163849533	-4.35152744045108E-5	-0.156654987856239	1.36096551320774	-8.77152128467448E-5	-0.315774766248281	5.77845354222875	-0.00111468409990424	-4.01286275965527
--	--	--	2.00360985969228	5.15419262630652E-4	1.85550934547035	1.60065887370014	1.07998165025621E-4	0.388793394092236	1.36100555375012	-2.92724545092984E-5	-0.105380836233474	5.78158996064764	6.01942920430226E-4	2.16699451354881
--	--	--	2.00284482571864	2.61987323200502E-4	0.943154363521807	1.6023948607373	9.1666364237835E-5	0.329998911256206	1.36249824166635	9.91129948640908E-5	0.356806781510727	5.78962966466787	8.6225261235667E-4	3.10410940448401
--	--	--	2.00114626708859	-2.10655956267144E-4	-0.758361442561718	1.60273914232144	-3.52706190049219E-5	-0.126974228417719	1.36311603279438	5.39728760121967E-5	0.194302353643908	5.78986934483871	0.00127070596257413	4.57454146526687
--	--	--	1.99618982979452	6.15911730484293E-4	2.21728222974346	1.60339903073768	-4.86520527537818E-4	-1.75147389913615	1.36436995836569	-3.0983960783726E-5	-0.111542258821414	5.80054233437715	-6.31827421373024E-4	-2.27457871694289
--	--	--	1.99462838175176	3.24908859380763E-4	1.16967189377075	1.60404874779334	-6.19283702684686E-5	-0.222942132966487	1.36580734685878	-1.26544415862603E-4	-0.455559897105371	5.80519766790188	-0.00115461170666787	-4.15660214400433
--	--	--	1.99202956074791	2.35882006918448E-4	0.849175224906413	1.6041758761662	-3.63975165608394E-5	-0.131031059619022	1.36582950822873	1.88640834484173E-4	0.679107004143023	5.80823607275505	-0.00117628819289612	-4.23463749442603
--	--	--	1.99118869655222	-1.79331749849498E-4	-0.645594299458193	1.60420721120707	-2.45509790144068E-5	-0.0883835244518645	1.36614644060591	7.47950231075742E-6	0.0269262083187267	5.81592256186291	0.00183989773541018	6.62363184747665
--	--	--	1.98220116938836	8.50034301971047E-5	0.306012348709577	1.60494199017223	-2.94580347241875E-5	-0.106048925007075	1.36646065132215	4.32956545746801E-4	1.55864356468848	5.82723786253668	0.00430941985647563	15.5139114833123
--	--	--	1.97693942660271	-0.00719715480494322	-25.9097572977956	1.6056302276703	1.53016463760418E-4	0.550859269537505	1.36662975887868	-2.21432341280487E-4	-0.797156428609753	5.83819073700138	8.35381310775475E-4	3.00737271879171
--	--	--	1.97662534648393	0.00296388355307436	10.6699807910677	1.60574213605854	-1.00057346559069E-4	-0.360206447612648	1.36908598328694	2.11540211287197E-4	0.761544760633909	5.86485647552575	0.00131079870747022	4.71887534689279
--	--	--	1.97162888887637	1.73080302227754E-4	0.623089088019914	1.60645015422133	9.39437568662092E-9	3.38197524718353E-5	1.36918520855402	-4.98304984899895E-4	-1.79389794563962	5.87180407968874	4.69621008834409E-4	1.69063563180387
--	--	--	1.96898976026519	1.95557187407183E-5	0.0704005874665859	1.60670291352244	2.63135017940688E-5	0.0947286064586477	1.36918565558183	-3.25807523861744E-5	-0.117290708590228	5.87923060800553	0.00116654228262868	4.19955221746325
--	--	--	1.96705624932088	4.1196736096332E-4	1.48308249946795	1.60675805974605	-3.25263678288443E-5	-0.117094924183839	1.36932911369877	-9.92319583109494E-4	-3.57235049919418	5.88191670803535	2.16245711606564E-5	0.077848456178363
--	--	--	1.96370727835938	0.0157724334103561	56.780760277282	1.60710528456696	-6.85965015432182E-4	-2.46947405555586	1.3694622526514	-2.33011014409416E-5	-0.0838839651873898	5.88239168051261	0.00146722416434517	5.28200699164261
--	--	--	1.96155772599722	-1.63567398916202E-4	-0.588842636098327	1.60722403871973	3.20755020029427E-4	1.15471807210594	1.3696576131744	-5.18163316187104E-5	-0.186538793827357	5.88267722566617	0.00330696967108555	11.905090815908
--	--	--	1.96092617161951	-6.96669001122403E-5	-0.250800840404065	1.60723554891076	6.60114095955093E-5	0.237641074543833	1.36972114539124	1.4232992472027E-4	0.512387728992972	5.89253358192728	0.00173446995689994	6.24409184483979
--	--	--	1.95696405133434	3.5061105709876E-4	1.26219980555554	1.60741965728496	-5.09428966593249E-5	-0.18339442797357	1.37077184469696	-1.04296612543519E-4	-0.375467805156668	5.89622795103662	-0.00785098668642535	-28.2635520711313
--	--	--	1.95148675237508	9.48699990308008E-4	3.41531996510883	1.60839628263602	4.13538986118346E-5	0.148874035002605	1.37107175307276	1.6382730825913E-5	0.0589778309732868	5.89714862895576	-8.15055767465258E-4	-2.93420076287493
--	--	--	1.95030999671763	-2.35896833626135E-8	-8.49228601054086E-5	1.60903252363797	-1.37901902929144E-4	-0.496446850544918	1.37204185929635	-2.7821190184421E-5	-0.100156284663916	5.89849430534538	-0.00110976008710462	-3.99513631357663
--	--	--	1.94924677609585	-9.50808545685509E-6	-0.0342291076446783	1.60910789794597	2.87527687305978E-5	0.103509967430152	1.37289562770554	-0.00176717690507543	-6.36183685827155	5.89851139149698	-4.72153352086703E-5	-0.169975206751213
--	--	--	1.94379011296754	0.00122354005941248	4.40474421388493	1.60954779732256	2.97390745902001E-5	0.10706066852472	1.37307352135138	5.21748075948088E-5	0.187829307341312	5.92089361548562	0.00227787086311799	8.20033510722476
--	--	--	1.94312916674648	-2.80970583460594E-5	-0.101149410045814	1.60970585279519	-4.71803951538378E-4	-1.69849422553816	1.37389357308107	4.49717217132572E-5	0.161898198167726	5.92233926720549	-0.00204116793629772	-7.34820457067179
--	--	--	1.94262002771217	-2.35499690903643E-4	-0.847798887253115	1.60993742041228	-7.88823475900912E-5	-0.283976451324328	1.37422351813607	-1.23954728226498E-4	-0.446237021615393	5.92366152888252	-0.00336912124447909	-12.1288364801247
--	--	--	1.94141489544206	-6.04918589693064E-5	-0.217770692289503	1.61002485247233	4.22657436490137E-5	0.152156677136449	1.37475760773992	-1.56549436145174E-4	-0.563577970122626	5.92616213150658	-0.0127477518271627	-45.8919065777857
--	--	--	1.93757031904564	1.14721975532283E-4	0.412999111916219	1.61003446159592	-7.08927252982506E-5	-0.255213811073702	1.37621516597503	-5.67523294965201E-4	-2.04308386187472	5.93861996668853	-0.00394002062326752	-14.1840742437631
--	--	--	1.93393304234957	1.16364914798597E-4	0.418913693274949	1.61038323034929	-7.35001291028482E-4	-2.64600464770254	1.37716459806835	3.04328551789054E-4	1.09558278644059	5.94110605837957	-9.61208559626411E-4	-3.46035081465508
--	--	--	1.9338008165354	7.48742216807126E-6	0.0269547198050565	1.6104384290833	6.4277244878399E-5	0.231398081562236	1.37884050035367	-1.62451051179502E-4	-0.584823784246207	5.9453749748877	8.90152364331776E-4	3.20454851159439
--	--	--	1.9329751368919	1.99498286691083E-5	0.0718193832087899	1.61127988557398	7.15212529179897E-5	0.257476510504763	1.378842327484	-5.42402054196976E-5	-0.195264739510911	5.95666046699385	0.00104706377656468	3.76942959563285
--	--	--	1.93071848090483	0.00277749597574857	9.99898551269485	1.61135850659944	8.17491289138393E-4	2.94296864089821	1.37888469286813	6.36722539663048E-5	0.229220114278697	5.96357242583147	-0.00329056058493808	-11.8460181057771
--	--	--	1.9301292418236	9.51211916863253E-5	0.342436290070771	1.61159146355558	-5.76227143456265E-5	-0.207441771644255	1.3791584588965	2.44560497026256E-4	0.880417789294522	5.96400360127506	0.00529016808467837	19.0446051048421
--	--	--	1.92976386948907	-7.61439250704037E-6	-0.0274118130253453	1.61165706960307	-5.53923366540362E-5	-0.19941241195453	1.37925230952986	8.39069059067137E-19	3.02064861264169E-15	5.96541790277201	3.87954774902386E-4	1.39663718964859
--	--	--	1.92944252022284	8.21522939288429E-5	0.295748258143834	1.61233751903337	9.27822394053411E-6	0.0334016061859228	1.37925230952986	7.10954798726732E-4	2.55943727541624	5.9681525260816	0.00281323819217354	10.1276574918247
--	--	--	1.92729904317344	3.3761496741397E-4	1.21541388269029	1.61234342847752	-4.0708741528961E-5	-0.14655146950426	1.38039067491725	9.63359670754758E-5	0.346809481471713	5.97656999770354	0.00215293736898808	7.75057452835709
--	--	--	1.92629559933207	-4.90125530770503E-5	-0.176445191077381	1.61259070787763	-2.04242325305938E-5	-0.0735272371101377	1.38042519261621	1.56035146259056E-4	0.561726526532602	5.97751098255287	0.00270894809659153	9.75221314772951
--	--	--	1.92574256379399	-9.85988885807448E-17	-3.54955998890681E-13	1.61331310232101	3.12630035925502E-5	0.112546812933181	1.3816945746744	-2.46318965724187E-5	-0.0886748276607073	5.98588343264736	0.00117591142255705	4.23328112120538
--	--	--	1.92360006737746	6.86341550382443E-4	2.4708295813768	1.61336964968886	-1.90535704593534E-5	-0.0685928536536722	1.38266014578342	9.02330712028843E-5	0.324839056330384	5.98624604906113	-0.00265480724943007	-9.55730609794825
--	--	--	1.92317668475151	7.16008937488452E-5	0.257763217495843	1.61396871226548	-4.27982412426099E-5	-0.154073668473396	1.38392747638084	-6.03350566120607E-4	-2.17206203803419	5.9877718463706	-0.00324319613201076	-11.6755060752387
--	--	--	1.91951905971306	6.60951173374576E-4	2.37942422414847	1.61423661082101	-1.55636048885664E-5	-0.056028977598839	1.38403788353759	6.79452421583911E-5	0.244602871770208	5.99308978419231	-0.00148127073298067	-5.33257463873041
--	--	--	1.91084143558529	3.46722257200052E-4	1.24820012592019	1.61435471862136	4.82473956641849E-4	1.73690624391066	1.38562113712279	-8.54124594770595E-6	-0.0307484854117414	5.99761224989118	0.0013732307551259	4.94363071845324
--	--	--	1.90984327896419	1.7609166621017E-4	0.633929998356612	1.61450643229395	-1.04598388596052E-4	-0.376554198945787	1.38585893357112	2.89649449514679E-5	0.104273801825284	6.02263710277436	-0.00127660972740639	-4.59579501866301
--	--	--	1.90854107332815	0.00201401617647371	7.25045823530536	1.61466648291321	2.11840760556145E-4	0.762626738002122	1.38696795532559	-9.16292299352405E-5	-0.329865227766866	6.02440067838354	0.00158150776553382	5.69342795592175
--	--	--	1.90776440746116	2.56447659470752E-5	0.0923211574094707	1.61470435213282	-1.20415684129014E-4	-0.43349646286445	1.38875900413815	7.33827156761875E-4	2.64177776434275	6.06382969775057	-0.00694270155921509	-24.9937256131743
--	--	--	1.90393311761962	-9.46395727784413E-5	-0.340702462002389	1.61505598923364	1.45536032340834E-5	0.0523929716427002	1.38903472941091	2.32125217516441E-4	0.835650783059188	6.06667120053673	-8.69633310112423E-4	-3.13067991640472
--	--	--	1.90317959282317	-1.20330477887187E-4	-0.433189720393873	1.61507559745593	3.19477540161763E-5	0.115011914458235	1.39229553603793	-2.57432102132871E-5	-0.0926755567678336	6.07424836115234	6.56429002166534E-5	0.236314440779952
--	--	--	1.8986090377823	0.0115049020120276	41.4176472432994	1.61508082746088	-6.4871463706238E-5	-0.233537269342457	1.39344464951128	4.33147282801198E-4	1.55933021808431	6.09469546132773	6.56633844302737E-4	2.36388183948985
--	--	--	1.89850662018727	1.20841436612319E-4	0.435029171804348	1.61508700026863	1.14427456491693E-4	0.411938843370095	1.39539846309384	-5.10956781601137E-5	-0.183944441376409	6.1199097501536	-6.61181878882858E-4	-2.38025476397829
--	--	--	1.89790828717073	0.00217824928330301	7.84169741989084	1.61512727247558	-8.41303418251744E-4	-3.02869230570628	1.3954409123179	1.46573093900511E-4	0.52766313804184	6.38406636156468	0.0314712018805086	113.296326769831
--	--	--	1.89524039416772	1.68283104228035E-4	0.605819175220926	1.61521491538155	1.12613729171811E-19	4.0540942501852E-16	1.39651290614571	0.00142101991231845	5.11567168434642	6.76933216143	0.00364479557241374	13.1212640606895
--	--	--	1.89071255703264	8.02430772842519E-5	0.288875078223307	1.61521491538155	5.72771246589202E-4	2.06197648772113	1.39831282889107	3.95135147273575E-6	0.0142248653018487	6.78760588036405	0.00187240970985936	6.7406749554937
--	--	--	1.8889421361834	0.00402617014510255	14.4942125223692	1.61521491538155	0.00212528278339678	7.65101802022841	1.398533987647	2.43364152118287E-5	0.0876110947625833	6.79111403423677	-0.00105684665779725	-3.8046479680701
--	--	--	1.88836082283332	1.34700446872786E-4	0.48492160874203	1.61521491538155	2.70036335170956E-18	9.72130806615442E-15	1.39868219996924	-0.00194298904393801	-6.99476055817684	6.90715927356341	-0.00279586595220065	-10.0651174279223
--	--	--	1.88808463416185	0.00242621698150111	8.734381133404	1.61571811166696	5.3644176126325E-6	0.019311903405477	1.39881714929196	0.00179335531960508	6.45607915057829	6.97394442363513	3.97391031263842E-4	1.43060771254983
--	--	--	1.88459314171977	0.00359224065680711	12.9320663645056	1.61583260077953	1.82579712978841E-4	0.657286966723828	1.39881714929196	2.92486203963462E-21	1.05295033426846E-17	7.14185675683951	0.00101973023760929	3.67102885539345
--	--	--	1.88302923121354	7.28036064343015E-4	2.62092983163485	1.61584895596295	3.32403142145139E-5	0.11966513117225	1.39881714929196		--	7.19654950232554	-0.00148550764279873	-5.34782751407543
--	--	--	1.87984239185638	3.30015718573625E-4	1.18805658686505	1.61595832963187	-2.42456842441233E-5	-0.0872844632788439	1.39881714929196	0.0034970428732299	12.5893543436276	7.26782997903337	-0.00348172564829673	-12.5342123338682
--	--	--	1.87417205115709	4.72217031043869E-4	1.69998131175793	1.61622256804185	1.21190672811481E-4	0.436286422121332	1.40141648412236	-5.62065516130063E-5	-0.202343585806823	7.27211504814353	-0.00188078726727782	-6.77083416220015
--	--	--	1.87088408316009	1.51337397253922E-4	0.544814630114119	1.61673009874719	-6.56213305191335E-5	-0.236236789868881	1.40142089464003	3.37517215179984E-5	0.121506197464794	7.2742685414648	0.00109712846730168	3.94966248228605
--	--	--	1.86826964726058	7.26241241998972E-4	2.6144684711963	1.61679287038705	-4.26613937221382E-5	-0.153581017399698	1.40156565215082	-1.01752229368066E-4	-0.366308025725038	7.2788092433383	0.00235085683734471	8.46308461444096
--	--	--	1.86772754280379	1.25603335552865E-4	0.452172007990314	1.61687122934626	-1.77775478323417E-5	-0.0639991721964301	1.4022485318239	-3.56805365421474E-5	-0.128449931551731	7.2799128516376	-0.00182787932195819	-6.58036555904949
--	--	--	1.86694818548431	-2.37394062543468E-4	-0.854618625156485	1.61689132710236	8.8158905295301E-5	0.317372059063084	1.40225692152723	3.58138408422279E-5	0.12892982703202	7.29080622482977	-6.78854109465046E-4	-2.44387479407417
--	--	--	1.86397233641455	5.7026471029626E-4	2.05295295706654	1.61718735312162	-3.0951746118461E-4	-1.1142628602646	1.40245776653649	-7.41122812769473E-5	-0.26680421259701	7.29300427385604	0.00259733786417337	9.35041631102413
--	--	--	1.86381011344426	3.39894829986064E-4	1.22362138794983	1.61753175929243	8.8141749741627E-5	0.317310299069857	1.40259579075087	0.00157735080331174	5.67846289192226	7.29411291572083	-0.00118566426844158	-4.26839136638969
--	--	--	1.86299180033932	0.0010323044860703	3.71629614985308	1.6175323545851	1.28769340882516E-4	0.463569627177058	1.40531736650672	-9.5042398726599E-6	-0.0342152635415756	7.29880625485504	-0.00281410093033076	-10.1307633491907
--	--	--	1.86170051871311	3.32531448237061E-4	1.19711321365342	1.61836196204496	-5.33198085260327E-5	-0.191951310693718	1.40795873417759	-5.40484247845343E-5	-0.194574329224323	7.30327831234843	6.04352522428312E-4	2.17566908074192
--	--	--	1.86145514122923	0.00866668426481858	31.2000633533469	1.61836407411446	2.83663473031439E-5	0.102118850291318	1.40846461985029	3.21582351944331E-4	1.15769646699959	7.32569211475185	-0.00112858279976199	-4.06289807914317
--	--	--	1.86040314300676	2.60762065422008E-4	0.938743435519229	1.61844092643299	8.80717405077161E-5	0.317058265827778	1.40931814775638	-4.8876652172566E-5	-0.175955947821238	7.32798845526021	-0.0010376623068921	-3.73558430481156
--	--	--	1.85903452846806	1.12484843895669E-5	0.0404945438024408	1.61929458866854	-2.48987422069763E-5	-0.0896354719451147	1.41032164423438	1.586773537584E-4	0.57123847353024	7.33716546152962	-8.06919743045532E-4	-2.90491107496392
--	--	--	1.85862278036145	0.00170829299665574	6.14985478796067	1.61929565753391	-1.6707445025411E-5	-0.0601468020914796	1.4107828369612	2.34838072427246E-4	0.845417060738086	7.34465661054318	0.00324646276023892	11.6872659368601
--	--	--	1.85796662870821	-3.01942050728444E-5	-0.10869913826224	1.61935570029333	2.58175000742464E-4	0.92943000267287	1.41135764861643	2.19968676954706E-4	0.791887237036942	7.35224681722536	-0.00126172292738511	-4.5422025385864
--	--	--	1.85723824995247	2.96184630233226E-4	1.06626466883961	1.62018384299656	1.35936426395606E-5	0.0489371135024182	1.41141948535289	-2.61347991692436E-4	-0.94085277009277	7.3570616963923	-5.10363173080507E-4	-1.83730742308983
--	--	--	1.85707507680479	1.68505341048282E-4	0.606619227773815	1.6201928742548	-6.20075524549233E-5	-0.223227188837724	1.41171166991985	1.4790811393067E-4	0.532469210150412	7.35744634913025	-0.00140844893295616	-5.07041615864218
--	--	--	1.85678694773352	-3.74727330216465E-4	-1.34901838877927	1.62067931311091	-4.84813186028373E-4	-1.74532746970214	1.41357594233376	5.93020744119008E-5	0.213487467882843	7.36297293225094	6.99999839700247E-4	2.51999942292089
--	--	--	1.85424829838641	-2.70196947771612E-5	-0.0972709011977803	1.62067931311091	-2.10491894310857E-4	-0.757770819519085	1.41404573784293	-1.12764065652351E-5	-0.0405950636348464	7.37252829770241	-9.38771313695356E-4	-3.37957672930328
--	--	--	1.85244459065464	2.96887388581511E-4	1.06879459889344	1.62091716702475	-1.02083769197963E-5	-0.0367501569112667	1.41590136126592	1.80081510297015E-5	0.0648293437069254	7.37694487519042	-6.66991378234894E-4	-2.40116896164562
--	--	--	1.85177620720252	-8.57304534632461E-4	-3.08629632467686	1.62106289292467	-6.59865379202554E-5	-0.237551536512919	1.41714045031066	-6.40373724804131E-5	-0.230534540929487	7.3871745560091	-4.83908802939944E-4	-1.7420716905838
--	--	--	1.85137553115692	-0.00223522491157975	-8.0468096816871	1.621806140106	1.73249700493662E-5	0.0623698921777183	1.41792456563389	-3.98712992817284E-6	-0.0143536677414222	7.39084589041873	4.72186727447175E-4	1.69987221880983
--	--	--	1.85039237606889	8.30914768829571E-5	0.299129316778646	1.62338350296701	-2.95085213055025E-5	-0.106230676699809	1.41798257653669	-4.79135681118248E-4	-1.72488845202569	7.39244275802335	0.00329097203670686	11.8474993321447
--	--	--	1.84943874487905	3.50567937754501E-4	1.2620445759162	1.62349782004334	-2.93781591027532E-4	-1.05761372769912	1.41798257653669	-3.83308544894599E-4	-1.37991076162056	7.39480253366154	-0.00245894424912014	-8.85219929683251
--	--	--	1.84936374551997	4.11393560641489E-4	1.48101681830936	1.62357536382049	3.90078884139435E-6	0.0140428398290197	1.41811209040862	-1.79419123138931E-18	-6.45908843300152E-15	7.40100211816095	3.88056707701024E-4	1.39700414772369
--	--	--	1.84695895104564	1.37005702954255E-4	0.493220530635318	1.62358412811108	1.67384254590695E-4	0.602583316526502	1.41811209040862	6.00894953562975E-4	2.16322183282671	7.40596665225538	3.93393317881237E-4	1.41621594437245
--	--	--	1.84659547032897	0.00185826105059624	6.68973978214647	1.62414733280914	-8.81665945730504E-5	-0.317399740462981	1.41811209040862	-2.58378529405939E-20	-9.30162705861381E-17	7.40626160313939	5.22058289333622E-4	1.87940984160104
--	--	--	1.84523600770865	2.85604561970532E-4	1.02817642309392	1.62422336785814	-8.18598917466727E-5	-0.294695610288022	1.41811209040862		--	7.41416874163721	0.00130228691014595	4.68823287652542
--	--	--	1.84481187020044	-1.24676013312149E-4	-0.448833647923736	1.6243525235808	-2.8538194440979E-5	-0.102737499987524	1.41980998527743	0.0038933748816915	14.0161495740894	7.41752730260068	-2.9304614397061E-4	-1.0549661182942
--	--	--	1.84365839160946	8.64828439362052E-4	3.11338238170339	1.62487688832377	6.96329673791978E-5	0.250678682565112	1.42155962796384	1.04706370347754E-4	0.376942933251914	7.44682860952226	0.00316943699415167	11.409973178946
--	--	--	1.84325901565602	1.28635053105856E-4	0.463086191181082	1.62511187351313	9.91735972927461E-5	0.357024950253886	1.42334179990672	1.00755235655899E-4	0.362718848361236	7.45672595859934	-1.98536667701196E-4	-0.714732003724306
--	--	--	1.8414606143212	0.00192219270805971	6.91989374901496	1.62512694018154	5.14179734033937E-5	0.185104704252217	1.42401717606009	-1.29973194049768E-4	-0.467903498579165	7.46448242670533	0.00228159294531731	8.21373460314232
--	--	--	1.84059131253682	7.81389758793457E-5	0.281300313165645	1.62513763244964	-7.30859962194077E-5	-0.263109586389868	1.42456820474208	-5.45071088871441E-5	-0.196225591993719	7.52060432416371	0.00231999921689103	8.35199718080771
--	--	--	1.83963362854598	-2.21486512550401E-5	-0.0797351445181444	1.62513839440699	-6.50705153048481E-5	-0.234253855097453	1.42737609943378	-0.001427947507091	-5.1406110255276	7.57905752814113	-0.00836773694505261	-30.1238530021894
--	--	--	1.83946727419308	2.14038258746645E-5	0.0770537731487922	1.62559079064483	9.04713264772954E-5	0.325696775318263	1.42738848589001	-1.52410167885719E-4	-0.548676604388588	7.60174693315335	-0.0149068190780933	-53.6645486811359
--	--	--	1.83824881387263	-3.27498778480452E-4	-1.17899560252963	1.62559516637998	1.29542384377377E-4	0.466352583758557	1.4283695907454	4.55376614230071E-4	1.63935581122826	7.73048026335631	0.00138577896137167	4.98880426093801
--	--	--	1.83800276197046	3.44683907543336E-4	1.24086206715601	1.62565231470866	4.14806955078249E-5	0.14933050382817	1.42852155221627	1.35715825631344E-4	0.488576972272838	7.75964199568064	-5.97018251102457E-4	-2.14926570396885
--	--	--	1.83360372752568	2.72163487048039E-4	0.97978855337294	1.62597510193701	-2.77175278287142E-5	-0.0997831001833711	1.42923941712093	-1.11196839310956E-6	-0.00400308621519442	7.77532930529512	0.00131264702373164	4.7255292854339
--	--	--	1.83264904962973	-3.66494805871907E-4	-1.31938130113887	1.62603487673399	2.17079731175784E-5	0.0781487032232822	1.43358822876974	-1.10104481697017E-4	-0.396376134109261	7.78092487715352	0.00905284990951303	32.5902596742469
--	--	--	1.83228854847864	-2.49508499991405E-4	-0.898230599969058	1.62668920881068	-9.5007348209327E-5	-0.342026453553577	1.43375406336735	-5.60183965946682E-5	-0.201666227740806	7.79050841711501	-1.51661969276728E-4	-0.545983089396221
--	--	--	1.82914317011638	8.11979115046536E-4	2.92312481416753	1.62680133094186	7.70724064043991E-5	0.277460663055837	1.43376290231286	-9.42063804597151E-5	-0.339142969654974	7.79455241499458	-0.00450902747323482	-16.2324989036454
--	--	--	1.82866530601481	-1.49898910296987E-4	-0.539636077069153	1.62702217331682	-1.2921348161658E-5	-0.0465168533819688	1.43714800378142	0.00378196843100374	13.6150863516135	7.79588130372869	-0.00418167152030835	-15.0540174731101
--	--	--	1.82808606451697	0.00102584606243529	3.69304582476704	1.62750854428804	-8.38848164221922E-6	-0.0301985339119892	1.43787572152916	-7.75292087164841E-6	-0.0279105151379343	7.86039391282083	0.00212360214994009	7.64496773978433
--	--	--	1.82708289542606	3.01561599812151E-5	0.108562175932374	1.62752604720799	-4.57417197194917E-5	-0.16467019099017	1.43936832498669	-1.01355205799472E-4	-0.364878740878099	7.9164534459799	2.3944402183081E-4	0.861998478590916
--	--	--	1.82595910748847	-1.76178195835553E-5	-0.0634241505007991	1.62765690687578	7.5848110229017E-5	0.273053196824461	1.44153908418947	-1.30916251836554E-5	-0.0471298506611594	7.92217191796315	0.00178773370195363	6.43584132703307
--	--	--	1.82546886541961	-4.79126034093701E-4	-1.72485372273732	1.62771721660285	-4.8222531218448E-5	-0.173601112386413	1.44320444031341	-3.7802302267674E-4	-1.36088288163626	7.92969296648715	0.00236010478049112	8.49637720976803
--	--	--	1.82499940223952	6.83089960262345E-4	2.45912385694444	1.6282086139683	4.47259503066711E-5	0.161013421104016	1.44665728793086	1.6530439929893E-5	0.0595095837476148	7.93083925300351	-0.00310543922996683	-11.1795812278806
--	--	--	1.82281842678803	2.14326620321354E-4	0.771575833156874	1.6282168719181	6.9034369417753E-6	0.0248523729903911	1.4470583004208	-1.43743325396894E-6	-0.00517475971428818	7.93104495264159	-0.00190580684765743	-6.86090465156675
--	--	--	1.82252867902146	6.62389428350627E-4	2.38460194206226	1.62829176508726	7.37466287633928E-5	0.265487863548214	1.44826271855456	4.06706231742881E-5	0.146414243427437	7.93232252177032	0.00370290454209542	13.3304563515435
--	--	--	1.8224889889482	0.00595112783946036	21.4240602220573	1.62834026934339	1.93223675146688E-5	0.0695605230528077	1.44915544920493	-1.07382028021034E-5	-0.0386575300875722	7.93838143006415	0.00482539304481808	17.3714149613451
--	--	--	1.81927518392799	-3.11695200400853E-4	-1.12210272144307	1.62848478261136	-2.07240059989203E-5	-0.0746064215961131	1.45013194708017	-3.40099244989993E-4	-1.22435728196397	7.94102404940437	-0.00232344448013256	-8.36440012847722
--	--	--	1.81889138344385	2.43615480379812E-4	0.877015729367323	1.62853820531104	0.00137639325717561	4.9550157258322	1.45057231793612	3.17798640231968E-4	1.14407510483509	7.9450023645968	5.6107214968486E-4	2.0198597388655
--	--	--	1.8183725541182	4.78538410204862E-5	0.17227382767375	1.62933951371229	-6.01857280972657E-5	-0.216668621150157	1.45073791837039	3.51942131834607E-5	0.126699167460459	7.94515200391684	-0.00110043518379722	-3.96156666166999
--	--	--	1.81817278416809	-1.85814705104787E-4	-0.668932938377233	1.62938201361138	-5.73727009233579E-5	-0.206541723324088	1.4559350495756	6.01626053543636E-4	2.16585379275709	7.94932650922852	0.00178203160346996	6.41531377249186
--	--	--	1.81767850544605	-2.08259827428498E-4	-0.749735378742593	1.6300837577273	4.37407495099929E-5	0.157466698235974	1.46184024176422	-6.67640908369601E-5	-0.240350727013056	7.95288796918309	5.92324310430717E-4	2.13236751755058
--	--	--	1.81646013150483	-1.13685751423808E-4	-0.409268705125709	1.63013473698387	-8.28149175813356E-5	-0.298133703292808	1.46497400125471	-0.00139129987366475	-5.0086795451931	7.9545882178801	-0.00115283737270011	-4.1502145417204
--	--	--	1.81291824304149	-0.0028315065214404	-10.1934234771854	1.63093995392966	2.81031780692777E-5	0.1011714410494	1.46508202400773	1.01304512079138E-5	0.0364696243484897	7.96115226657254	-9.10049128060388E-4	-3.2761768610174
--	--	--	1.81276637854252	-6.97548771608919E-5	-0.251117557779211	1.63094458814446	2.79162310558836E-5	0.100498431801181	1.46541086842288	-1.02793491477312E-4	-0.370056569318323	7.97050556271891	-1.50610831863154E-4	-0.542198994707354
--	--	--	1.81113270395146	-9.63646243211456E-5	-0.346912647556124	1.63100512590288	-1.51715086227287E-6	-0.00546174310418233	1.46738346324476	-7.46304501000962E-5	-0.268669620360346	7.97130656796517	7.06212101987953E-5	0.254236356715663
--	--	--	1.81101807883685	3.64313785040776E-4	1.31152962614679	1.63103116608616	3.94285525334005E-5	0.141942789120242	1.46833146818714	-1.89146840700117E-4	-0.680928626520421	7.98951418927409	-0.00103899511487773	-3.74038241355983
--	--	--	1.81009071932859	0.00113422621861031	4.08321438699712	1.63105692502266	1.50704902064203E-7	5.42537647431131E-4	1.47241973136619	2.48723461050142E-5	0.0895404459780511	7.99113371217971	0.00114070522172244	4.10653879820079
--	--	--	1.80794550123205	-3.51146495217587E-4	-1.26412738278331	1.63142714568678	-2.36417228837337E-5	-0.0851102023814413	1.47511798303046	-0.00101545148258165	-3.65562533729394	7.9966716781548	3.49628996397322E-5	0.125866438703036
--	--	--	1.80610123448529	3.40317623133858E-4	1.22514344328189	1.63152753678114	2.94838445327257E-5	0.106141840317813	1.47849905845983	-6.35631346295371E-5	-0.228827284666334	8.00172968790882	-0.00143632846757525	-5.1707824832709
--	--	--	1.8049697679289	1.92310642984601E-4	0.692318314744564	1.6318119352664	6.88340864334658E-5	0.247802711160477	1.47898890633215	3.1211137142532E-4	1.12360093713115	8.00443418906683	9.29577465540915E-5	0.334647887594729
--	--	--	1.80474954202111	1.24917729767103E-4	0.449703827161571	1.63181654192265	1.44305261122073E-4	0.519498940039463	1.47901680665527	3.58296020194368E-6	0.0128986567269972	8.00466489201242	-5.72234195792096E-4	-2.06004310485155
--	--	--	1.80372733614425	2.39851378331992E-4	0.863464961995171	1.63195334084062	0.00108796889389375	3.9166880180175	1.47955298547496	5.6645571645808E-4	2.03924057924909	8.00493370516516	0.00315137542189175	11.3449515188103
--	--	--	1.80363509063208	-2.05021617456137E-4	-0.738077822842093	1.63195334084062	0.00131609140390373	4.73792905405343	1.48042428892193	-1.34131347286583E-4	-0.482872850231699	8.00522851779578	-5.25152395550712E-5	-0.189054862398256
--	--	--	1.80296109069614	0.00397232960827751	14.300386589799	1.63195334084062	0.00199018700102515	7.16467320369054	1.48167256235441	-5.8731766655038E-5	-0.211434359958137	8.01621954481942	0.00142554238502123	5.13195258607643
--	--	--	1.80020700960331	2.13484398317944E-4	0.768543833944598	1.63195334084062	5.91287442333558E-4	2.12863479240081	1.48216830626525	-0.0026365507761676	-9.49158279420336	8.0199316239811	0.00150163153171702	5.40587351418127
--	--	--	1.80011191438847	2.12014794227019E-4	0.763253259217268	1.63195334084062	0.00100737860545717	3.62656297964581	1.49279999872801	8.88571427814292E-4	3.19885714013145	8.02700509593973	-7.67903225966433E-4	-2.76445161347916
--	--	--	1.79887525131615	-5.33454107497879E-4	-1.92043478699237	1.63236550009008	5.96669465907722E-6	0.021480100772678	1.4964466763224	1.11878274191204E-5	0.0402761787088334	8.02701857982712	-0.00108347925405421	-3.90052531459516
--	--	--	1.79800693545077	2.53761009749308E-4	0.913539635097509	1.63254984399544	7.9825397854596E-5	0.287371432276546	1.50057634051773	-0.00189734297284221	-6.83043470223196	8.02898578488543	0.00131626416401539	4.7385509904554
--	--	--	1.7978377182621	0.00176605054331025	6.3577819559169	1.63270527559971	-3.40606885013165E-5	-0.122618478604739	1.5017385470154	3.598018759647E-4	1.29528675347292	8.0300110490243	-5.18562381796927E-4	-1.86682457446894
--	--	--	1.79684907010586	5.14593632786998E-4	1.85253707803319	1.6333927338339	2.53820704447647E-4	0.913754536011529	1.50295822338179	8.28929695017657E-4	2.98414690206357	8.03215479805828	-0.00343542181725592	-12.3675185421213
--	--	--	1.7953601117757	-4.12647100864027E-5	-0.14855295631105	1.63349118636628	-1.46542184320395E-5	-0.0527551863553422	1.50428308785222	-1.71338209259775E-4	-0.61681755333519	8.04119826799677	0.0013315515155313	4.79358545591268
--	--	--	1.79417487295901	-5.97762305209523E-4	-2.15194429875428	1.63353288436765	7.62560558409712E-6	0.0274521801027496	1.50518436877993	7.72141852501768E-5	0.277971066900636	8.04738116295284	0.00245948169581892	8.85413410494811
--	--	--	1.79375922636782	0.0092864187551283	33.4311075184619	1.63353470190605	3.26497891436542E-5	0.117539240917155	1.50598589514399	-4.02782305233157E-5	-0.145001629883937	8.05205987354325	7.82924571057964E-4	2.81852845580867
--	--	--	1.79366986592849	-4.20598861033929E-4	-1.51415589972214	1.63398191410086	4.33024333441682E-6	0.0155888760039006	1.50962396558462	-0.0026387270781153	-9.49941748121508	8.05483013633411	-6.66646861416806E-4	-2.3999287011005
--	--	--	1.78962263147244	5.26366730291951E-4	1.89492022905102	1.63400315740824	4.47212647615317E-5	0.160996553141514	1.51066865923641	3.02138451179255E-5	0.108769842424532	8.05814314275629	-3.82028651027608E-4	-1.37530314369939
--	--	--	1.78962187817555	4.66379056940335E-4	1.67896460498521	1.63427732416012	-1.4306938210132E-4	-0.515049775564752	1.51089520484121	5.52634390849402E-18	1.98948380705785E-14	8.06295267404969	-0.00197247571039722	-7.10091255742999
--	--	--	1.78799409302677	7.05044743750605E-5	0.253816107750218	1.63429486702045	6.8319254483295E-6	0.0245949316139862	1.52010843658985	-0.00607939021736896	-21.8858047825283	8.06629832333423	0.0018710496770915	6.7357788375294
--	--	--	1.78656531979854	-0.00131424059340588	-4.73126613626117	1.63431111299333	-6.31146616204612E-5	-0.22721278183366	1.52474529312201	1.02764887085588E-4	0.369953593508117	8.08024889152566	0.00127014278670139	4.572514032125
--	--	--	1.78627263354296	0.00444371175414987	15.9973623149395	1.63434613121014	-6.64157170842404E-6	-0.0239096581503265	1.52723167559713	2.98147364839419E-5	0.107333051342191	8.1044681421578	9.81821610645595E-5	0.353455779832414
--	--	--	1.78373155482297	-8.84370682781699E-5	-0.318373445801412	1.63436185653207	-4.64406304285815E-7	-0.00167186269542893	1.52877624387023	-9.6910538777581E-18	-3.48877939599292E-14	8.10747888804555	-0.00255834906858789	-9.2100566469164
--	--	--	1.78284293290545	-1.88361770262559E-4	-0.678102372945212	1.63436237718302	1.5708978024078E-5	0.0565523208866808	1.52877624387023	0.00152877624387023	5.50359447793283	8.11439157525309	-0.00195369719862679	-7.03330991505644
--	--	--	1.78194551773892	3.38982349905196E-4	1.22033645965871	1.63464903357372	8.38366408491703E-5	0.301811907057013	1.52925608979108	-8.76573091480524E-5	-0.315566312932989	8.21323566692332	-0.0145067841780702	-52.2244230410527
--	--	--	1.77951316467071	1.47967797826922E-4	0.532684072176919	1.63513074508927	9.79057697628439E-5	0.352460771146238	1.53341502733193	1.13324791459413E-5	0.0407969249253887	8.40614773155282	-0.00176356810839615	-6.34884519022614
--	--	--	1.77773956490721	0.00148370213285158	5.34132767826569	1.63522134619781	-4.41029218331689E-4	-1.58770518599408	1.53453218855536	3.55658538512507E-5	0.128037073864503	8.4534820930676	-0.00586784396609381	-21.1242382779377
--	--	--	1.77184519705676	8.7326660602515E-5	0.314375978169054	1.63559593341048	4.30389612184882E-5	0.154940260386558	1.53725432975847	-3.31126374797214E-6	-0.0119205494926997	8.4810937323503	0.0334030815441068	120.251093558785
--	--	--	1.76957655115889	8.0220282932096E-4	2.88793018555546	1.63580364895129	7.39695404839769E-5	0.266290345742317	1.53730391267643	-5.84256469445373E-5	-0.210332329000334	8.49464234898375	7.14210218400517E-4	2.57115678624186
--	--	--	1.7695363874647	-2.95976438446316E-4	-1.06551517840674	1.63595015106536	5.75849088923493E-5	0.207305672012457	1.53883927289254	-9.5625554898058E-5	-0.344251997633009	8.51397783879511	-0.00216565644261982	-7.79636319343135
--	--	--	1.76838856112269	1.61060036315234E-4	0.579816130734842	1.63596149485171	2.82881992048229E-5	0.101837517137362	1.54136404542338	-1.19073853615345E-4	-0.428665873015242	8.54442876475994	0.00136579386344558	4.91685790840409
--	--	--	1.76737441733181	-1.5786744190113E-4	-0.568322790844068	1.63605297397586	-1.65798087639471E-4	-0.596873115502096	1.54291568464497	-1.67189333485152E-4	-0.601881600546547	8.54443466988994	-0.00209862051896133	-7.55503386826079
--	--	--	1.76651432143518	-2.85887281827938E-4	-1.02919421458058	1.63644111757534	6.77135068558365E-6	0.0243768624681011	1.54427848055398	-2.84549604614373E-4	-1.02437857661174	8.5467375732623	0.00214339300682691	7.71621482457688
--	--	--	1.76358899877243	-6.76036472431242E-5	-0.243373130075247	1.63759710859499	-1.33861773185543E-6	-0.00481902383467955	1.55512687441893	-1.23434467447774E-4	-0.444364082811986	8.54972609179404	-9.0991180237169E-4	-3.27568248853808
--	--	--	1.76340729742004	4.7418605930804E-7	0.00170706981350894	1.63760247049107	-2.85536625089275E-5	-0.102793185032139	1.5585365176423	8.3844752456661E-5	0.30184110884398	8.55527137024664	-0.00109449322289023	-3.94017560240483
--	--	--	1.76296207299164	3.47488248774507E-4	1.25095769558823	1.63831277439414	7.40709000826799E-4	2.66655240297648	1.56286755192339	-7.42553858924731E-5	-0.267319389212903	8.55793440723981	-0.00361957040922414	-13.0304534732069
--	--	--	1.76097831021017	2.93331841103857E-4	1.05599462797389	1.63832763456654	-2.38172799865619E-5	-0.0857422079516228	1.56627729262584	-2.94762364691717E-5	-0.106114451289018	8.5584266947721	0.00142055561117341	5.11400020022428
--	--	--	1.75917169087774	4.42584937064222E-4	1.5933057734312	1.63845370016958	9.16223663273672E-5	0.329840518778522	1.57136558009851	1.12681458727411E-4	0.40565325141868	8.56574942878629	2.55222392733015E-4	0.918800613838854
--	--	--	1.75749590378924	3.44389153265013E-4	1.23980095175405	1.63852201222989	-8.48778019221187E-5	-0.305560086919627	1.57592708700258	0.00690810561751206	24.8691802230434	8.57158176465156	0.00359675773772978	12.9483278558272
--	--	--	1.75637178630391	4.2676347131426E-4	1.53634849673134	1.63853875319248	-8.53878691774376E-6	-0.0307396329038775	1.57629274321321	-8.60739201271166E-6	-0.030986611245762	8.57328091325625	5.46191046608632E-4	1.96628776779108
--	--	--	1.75547537011359	-4.15341916763566E-6	-0.0149523090034884	1.63854674314881	1.03747506923484E-5	0.0373491024924542	1.58436646670899	-7.90414448960975E-5	-0.284549201625951	8.57632113739205	-0.00333867532904749	-12.019231184571
--	--	--	1.75493303561723	4.55991293956256E-4	1.64156865824252	1.63907313867438	-5.48158081331281E-4	-1.97336909279261	1.5934642045347	-5.83806202066766E-5	-0.210170232744036	8.58034630985955	0.00380735369667043	13.7064733080136
--	--	--	1.75407524303626	7.09885058014501E-5	0.25555862088522	1.63913554418316	1.92818207053072E-4	0.694145545391059	1.5959959539576	2.94709215255237E-5	0.106095317491885	8.58838760957662	-0.00110113409625989	-3.9640827465356
--	--	--	1.75320402858745	-4.2395444970868E-4	-1.52623601895125	1.63919680412904	-4.29017182843096E-5	-0.154446185823515	1.60587311298291	-1.47783877325997E-4	-0.532021958373589	8.59191411376945	-0.00197161704371369	-7.09782135736929
--	--	--	1.75301940739542	2.73574264308686E-4	0.98486735151127	1.63920544833509	-4.35684868156576E-5	-0.156846552536367	1.61517989700913	0.00100605353851323	3.62179273864763	8.6051665379727	0.00140539119146713	5.05940828928167
--	--	--	1.75284919897666	-2.14486921987828E-4	-0.772152919156181	1.63925497759392	-2.29140762767161E-5	-0.082490674596178	1.62403632071443	-6.51261818219128E-4	-2.34454254558886	8.60973465623949	0.00145985573666578	5.25548065199681
--	--	--	1.75207551842524	1.40400265282736E-4	0.50544095501785	1.63926102420607	-7.8968727390321E-6	-0.0284287418605156	1.63982458042019	-4.37618286227996E-4	-1.57542583042079	8.61650056612921	-5.16493081758454E-4	-1.85937509433043
--	--	--	1.75102965863493	6.92962857804534E-5	0.249466628809632	1.63927388047994	-6.8084812925144E-5	-0.245105326530518	1.6542783117097	-0.00301177315850216	-10.8423833706078	8.6188894383469	0.00127907520635238	4.60467074286857
--	--	--	1.74904633466333	-8.12160224222489E-5	-0.292377680720096	1.63932360837801	-7.16770365786298E-7	-0.00258037331683067	1.6548077046004	0.00664152919916845	23.9095051170064	8.62400246693401	0.00286959059074576	10.3305261266847
--	--	--	1.74841249354828	9.44856304405437E-5	0.340148269585957	1.63934219254025	1.44020330768429E-5	0.0518473190766344	1.6593492508262	-4.96686313755313E-4	-1.78807072951913	8.62832671907954	0.00752081501770151	27.0749340637254
--	--	--	1.74797110019445	1.7230079017718E-4	0.620282844637848	1.63962524085721	-2.49475046247498E-5	-0.0898110166490993	1.66054534093506	3.84809128450895E-4	1.38531286242322	8.63358213250379	-1.28625581145235E-5	-0.0463052092122846
--	--	--	1.7476743590787	2.13093334633449E-4	0.767136004680416	1.63982375824383	-4.17729805180492E-4	-1.50382729864977	1.67275839689165	9.74772855310446E-5	0.350918227911761	8.63598677273214	-1.74001645084347E-4	-0.626405922303649
--	--	--	1.74748633852722	-3.02772423198828E-4	-1.08998072351578	1.64001259325838	-3.18911762935083E-5	-0.11480823465663	1.67572484797149	-4.5746808399976E-5	-0.164688510239914	8.63707154539387	-0.00273413468047635	-9.84288484971486
--	--	--	1.74622105032924	0.0240497637337351	86.5791494414464	1.64008929326031	-6.88837502473185E-5	-0.247981500890347	1.68599222183914	-1.05265458231338E-4	-0.378955649632817	8.65062787022775	-0.0043508784957001	-15.6631625845204
--	--	--	1.7451356834337	5.40583334699823E-5	0.194610000491936	1.64011935230055	1.98489136345458E-5	0.0714560890843649	1.69287264449684	-8.10428237312511E-5	-0.291754165432504	8.65107175522589	1.88192560236379E-4	0.677493216850964
--	--	--	1.74413268296142	3.15237958817594E-4	1.13485665174334	1.64016957518834	2.28973982028855E-5	0.0824306335303878	1.70852158990522	0.019485206701636	70.1467441258896	8.65197268677285	-2.46690597213332E-4	-0.888086149967995
--	--	--	1.7440525345853	0.00257995937068831	9.28785373447792	1.64023758034062	1.65684790000103E-4	0.596465244000371	1.70894387410692	-7.34012479589145E-5	-0.264244492652092	8.65283963863524	0.00263613809777693	9.49009715199695
--	--	--	1.74404014537381	-3.34442712698178E-4	-1.20399376571344	1.64074028293614	-1.36105716890312E-5	-0.0489980580805123	1.72064650209651	-9.15011043073614E-5	-0.329403975506501	8.65601927908945	0.00469626629748338	16.9065586709402
--	--	--	1.74286581978124	-1.15715895317857E-4	-0.416577223144285	1.64089029970255	-7.84042637837675E-6	-0.0282255349621563	1.73178173798311	5.58363926905111E-5	0.20101101368584	8.65685376301101	0.00405686493976026	14.6047137831369
--	--	--	1.741489713776	2.51763642511548E-4	0.906349113041573	1.64095651487991	-4.45493749391645E-5	-0.160377749780992	1.73712392514478	0.00195707063339312	7.04545428021523	8.66814843651684	-4.58851981939149E-4	-1.65186713498094
--	--	--	1.74084269160301	3.94734430325444E-4	1.4210439491716	1.64097452516648	1.53910321640911E-5	0.055407715790728	1.73970563168856	-2.62778729247695E-5	-0.0946003425291702	8.66987441479093	5.97187940517718E-4	2.14987658586378
--	--	--	1.7404898574021	3.6586136345085E-4	1.31710090842306	1.6412103316684	-3.6372858018947E-5	-0.130942288868209	1.78192199944631	-0.00239392781223749	-8.61814012405497	8.67080010498585	-7.17406477875635E-4	-2.58266332035229
--	--	--	1.7400209347016	4.68369812847153E-4	1.68613132624975	1.6412297383128	-8.32684393879888E-5	-0.29976638179676	1.78868446585242	-8.6338995100216E-5	-0.310820382360778	8.67140832327172	5.17788948635191E-4	1.86404021508669
--	--	--	1.73976027345725	-0.00411750542718152	-14.8230195378535	1.64146014125925	1.32056875458385E-4	0.475404751650186	1.79195948220384	8.54107811460843E-5	0.307478812125903	8.6849482535912	-0.00111445878623299	-4.01205163043876
--	--	--	1.73948690425097	9.93424233576782E-4	3.57632724087642	1.64183695169263	-3.69144389142351E-5	-0.132891980091246	1.79449573307491	-1.45513628882308E-4	-0.523849063976309	8.70440279307669	-2.42917654751096E-5	-0.0874503557103946
--	--	--	1.73694587500054	0.00150573432409587	5.42064356674513	1.64250169080095	-1.97192953799231E-5	-0.0709894633677232	1.79646474881864	-3.46599061511432E-4	-1.24775662144116	8.70640015457578	0.00289999666310209	10.4399879871675
--	--	--	1.73629311443723	0.00100621602298503	3.62237768274611	1.64261413711417	9.14484567827744E-5	0.329214444417988	1.80158907157219	-4.76879027698441E-5	-0.171676449971439	8.70772662055399	0.00313996135570949	11.3038608805542
--	--	--	1.73610087185269	1.10352647266029E-4	0.397269530157704	1.64261590142787	2.29652779468416E-5	0.0826750006086298	1.80288899810337	-5.66914095491011E-5	-0.204089074376764	8.70979949193462	-2.45133912194498E-4	-0.882482083900193
--	--	--	1.73241234870166	1.20607573167431E-4	0.434187263402752	1.6426238541753	7.27615357513283E-5	0.261941528704782	1.8065579269657	0.00491301080599532	17.6868389015832	8.71805002062656	0.00315735198378859	11.3664671416389
--	--	--	1.73153644281168	0.0183598541380307	66.0954748969105	1.64294319029865	-1.2804228284077E-4	-0.460952218226772	1.81139733658256	-0.0206290093645301	-74.2644337123084	8.71882187642724	-0.00141676320179381	-5.10034752645772
--	--	--	1.73070601270829	5.50009920588843E-5	0.198003571411983	1.64308226325788	-2.59561628907942E-6	-0.00934421864068591	1.8121381693255	8.02011797968133E-5	0.288724247268528	8.73471795569477	5.23987393570231E-5	0.188635461685283
--	--	--	1.72665608938602	-7.12645790718477E-5	-0.256552484658652	1.64318535080536	-9.04054116992521E-5	-0.325459482117308	1.81655398295724	-1.48063941572673E-4	-0.533030189661623	8.73504117770789	0.0030481800936624	10.9734483371846
--	--	--	1.72437405554931	8.25216334777802E-4	2.97077880520009	1.6432604332636	-7.60992435996939E-5	-0.273957276958898	1.82129109790129	5.64616948947699E-5	0.203262101621172	8.73623275415203	9.22646125926551E-4	3.32152605333558
--	--	--	1.71975622345752	2.47678491266452E-4	0.891642568559227	1.64347632233392	4.48955483661168E-5	0.16162397411802	1.82581180106652	-0.00536900712082123	-19.3284256349564	8.73751025861199	0.00162804564246152	5.86096431286147
--	--	--	1.71963147879593	0.00405027034137372	14.5809732289454	1.64354910117617	-7.06561381666617E-5	-0.254362097399982	1.82679424168094	1.84768679601133E-4	0.665167246564079	8.73847316197594	-8.50708989666913E-5	-0.306255236280089
--	--	--	1.71665264444293	-1.78484261434491E-4	-0.642543341164168	1.64370855375393	-1.49044089270135E-4	-0.536558721372486	1.82914279971794	-5.8689664239215E-5	-0.211282791261174	8.74561083606608	1.85972879365019E-5	0.0669502365714068
--	--	--	1.71632128921576	-8.09338143950113E-5	-0.291361731822041	1.64402252120429	-5.33903723152993E-5	-0.192205340335077	1.82914982431975	2.41335448857789E-4	0.86880761588804	8.74805398504625	-0.00169541556620713	-6.10349603834567
--	--	--	1.71465452327589	0.00166569732519919	5.99651037071708	1.6441699397017	1.65428748096089E-5	0.059554349314592	1.84552045742465	-2.02579415441248E-4	-0.729285895588493	8.75119141756367	-0.00238365158370439	-8.58114570133581
--	--	--	1.71420625039824	1.31220674181545E-4	0.472394427053562	1.64476345133584	-6.83555626446289E-5	-0.246080025520664	1.84732591786946	-8.32669534390012E-6	-0.0299761032380404	8.75545737190598	-0.00229802254200211	-8.2728811512076
--	--	--	1.70751786500199	6.25452290071038E-5	0.225162824425574	1.64488289354364	6.90651298880434E-5	0.248634467596956	1.84776489841785	-1.3726338562779E-4	-0.494148188260044	8.75973947770721	0.00195925361824349	7.05331302567657
--	--	--	1.70719567407633	9.75394041013631E-4	3.51141854764907	1.64499741593799	-0.00180491233730887	-6.49768441431193	1.84802054692749	-1.15998808839609E-4	-0.417595711822592	8.76109234492481	0.00259739322910423	9.35061562477523
--	--	--	1.70705897663043	-1.88064061124131E-4	-0.677030620046872	1.64540948177614	1.91034228523708E-4	0.687723222685349	1.84884692227009	-0.00417320725765077	-15.0235461275428	8.76234655687887	4.99378234943198E-4	1.79776164579551
--	--	--	1.70688666159363	0.0024202495604269	8.71289841753684	1.64586907375787	-4.68635914179091E-5	-0.168708929104473	1.85293641115633	2.07337842788407E-4	0.746416234038265	8.76686037127271	0.00135598587613228	4.88154915407621
--	--	--	1.70513530244513	-4.03352568260345E-4	-1.45206924573724	1.64591184062461	-8.3609682013222E-5	-0.300994855247599	1.85336398361191	-2.26138680418362E-5	-0.0814099249506103	8.76782990603955	-0.00248875458278421	-8.95951649802316
--	--	--	1.70312752861099	1.32310297977692E-5	0.0476317072719691	1.64591285626527	-8.35329551906605E-5	-0.300718638686378	1.85573636751495	-2.70873464652757E-4	-0.975144472749925	8.77001467195759	9.9811984281947E-4	3.59323143415009
--	--	--	1.69978898563429	-1.994418101139E-4	-0.71799051641004	1.64596234285694	-8.25459354138957E-6	-0.0297165367490025	1.85742961906845	0.00182888772917126	6.58399582501654	8.77526065251504	-0.00235613615115593	-8.48209014416135
--	--	--	1.69941644545772	3.2345585292086E-5	0.11644410705151	1.64631938650497	-2.19269505995169E-5	-0.0789370221582608	1.86888936557951	6.39628303077028E-4	2.3026618910773	8.78699219108605	0.0034916380697047	12.5698970509369
--	--	--	1.69781467860997	2.17208431333066E-4	0.781950352799038	1.64645469400253	-0.00412647885239431	-14.8553238686195	1.8713940174777	-2.65839353280034E-5	-0.0957021671808122	8.7921347731684	-0.00159453622615055	-5.74033041414198
--	--	--	1.69314163731782	7.40199533002223E-5	0.2664718318808	1.64647100048856	2.76370097354224E-5	0.0994932350475206	1.87418854224065	5.38833891540559E-5	0.193980200954601	8.79512907233015	-0.0021681731767382	-7.80542343625752
--	--	--	1.69004520178981	-2.91055980188703E-4	-1.04780152867933	1.64650751101011	-3.66813476719776E-5	-0.132052851619119	1.87813999078087	4.97124699633607E-4	1.78964891868099	8.79707486657267	-8.35276122640656E-4	-3.00699404150636
--	--	--	1.68037883507496	0.017576507849734	63.2754282590424	1.64650854172732	1.37903312762092E-4	0.496451925943531	1.87855825820275	-4.06262056000236E-5	-0.146254340160085	8.79866350477676	0.0010723359109909	3.86040927956724
--	--	--	1.68025503850642	-1.17906540565607E-4	-0.424463546036185	1.64653994190225	5.19200395182304E-5	0.186912142265629	1.88001691665928	-5.97608268207262E-5	-0.215138976554614	8.80051013063391	0.00133235386997056	4.79647393189402
--	--	--	1.68022269546819	7.9616920793625E-4	2.8662091485705	1.64674075956432	-1.37511820877843E-5	-0.0495042555160235	1.88165827032386	4.34117676003391E-4	1.56282363361221	8.80081905860145	-0.00198915760653162	-7.16096738351383
--	--	--	1.67970208745043	-4.85613449474977E-5	-0.174820841810992	1.64674075956432	-9.29863537196413E-5	-0.334750873390709	1.88266445838822	-0.0146154269849419	-52.6155371457909	8.80137648162151	-5.47537333275245E-4	-1.97113439979088
--	--	--	1.67646646241682	-7.83474362682328E-5	-0.282050770565638	1.64756844721821	6.96631855542749E-6	0.025078746799539	1.88293872588003	-7.17509031358268E-5	-0.258303251288976	8.80214380654391	-0.00216810977730557	-7.80519519830005
--	--	--	1.67533096451407	1.77554779211731E-4	0.639197205162232	1.6476109471173	3.67778507754063E-5	0.132400262791463	1.88498878896603	-3.07235302415381E-4	-1.10604708869537	8.80877856769379	5.83215910013834E-4	2.0995772760498
--	--	--	1.67485409527047	-3.00617704167934E-4	-1.08222373500456	1.64828213545404	-5.07166900166953E-7	-0.00182580084060103	1.88637829955917	-9.9445815685686E-5	-0.35800493646847	8.81365389157692	0.00190996258503823	6.87586530613763
--	--	--	1.67342647024386	0.00758939179120955	27.3218104483544	1.64828782352249	2.61038742290761E-5	0.093973947224674	1.88798866957876	-2.30902833484946E-6	-0.00831250200545806	8.81569682443864	-4.51210818896629E-4	-1.62435894802786
--	--	--	1.67200516018632	1.03231654869903E-4	0.371633957531651	1.64838912251828	-2.86288277915723E-5	-0.10306378004966	1.88863195895521	-6.02478767742431E-6	-0.0216892356387275	8.82610465404067	-6.43922498616781E-4	-2.31812099502041
--	--	--	1.66563170106656	-0.00899268166114277	-32.373653980114	1.64843938344421	-4.12151065089872E-4	-1.48374383432354	1.89098012872987	-3.41996751695392E-5	-0.123118830610341	8.83919040394107	0.00225083150793703	8.10299342857331
--	--	--	1.66306899856533	-2.19999387355102E-4	-0.791997794478367	1.64844737340054	5.45869214658678E-5	0.196512917277124	1.90830197171661	0.0036698114840704	13.2113213426534	8.84108176272434	-2.7342977845851E-4	-0.984347202450636
--	--	--	1.65868812496848	-2.96546445768438E-4	-1.06756720476638	1.64848884528206	8.57149469820284E-6	0.0308573809135302	1.9231896880696	-2.34095967379919E-4	-0.842745482567708	8.85186859563917	2.40302373983674E-4	0.865088546341226
--	--	--	1.65207377181163	-0.0044112715764565	-15.8805776752434	1.64852181984063	0.00216910765768504	7.80878756766615	1.92524020703133	-6.82436284808988E-4	-2.45677062531236	8.86554549739019	-0.00175101268521217	-6.30364566676381
--	--	--	1.65157918217117	3.52866702778171E-4	1.27032013000142	1.64852181984063		--	1.92676666450277	-7.98083573502703E-4	-2.87310086460973	8.8725888880929	0.00315769525787353	11.3677029283447
--	--	--	1.65156906836376	-4.71662149235108E-5	-0.169798373724639	1.64852181984063	9.36660124909449E-4	3.37197644967402	1.92953246892333	-3.52109155230758E-4	-1.26759295883073	8.87689101937996	-8.79249089081447E-4	-3.16529672069321
--	--	--	1.64550417319539	-1.23269990418766E-4	-0.443771965507558	1.64870546735377	1.3455814561634E-4	0.484409324218824	1.93471460913339	-4.82253957532017E-5	-0.173611424711526	8.87779780668532	-2.27587605698741E-4	-0.819315380515468
--	--	--	1.64472813949176	-2.42547556369062E-4	-0.873171202928623	1.64889060936532	7.00825592697433E-5	0.252297213371076	1.94291461158058	-9.93473370934278E-5	-0.35765041353634	8.8808159083631	4.670188315221E-4	1.68126779347956
--	--	--	1.6380754373393	0.0299439058625943	107.79806110534	1.64904193056217	5.95539265668386E-5	0.214394135640619	1.9434491384789	2.58979568318116E-4	0.932326445945218	8.88474460973766	9.97971690568294E-5	0.359269808604586
--	--	--	1.63552735189713	9.90638134536508E-4	3.56629728433143	1.64910922357102	-2.16997509266191E-6	-0.00781191033358288	1.94670019833211	1.81606118690555E-4	0.653782027285998	8.88691186875911	0.00201951922659329	7.27026921573585
--	--	--	1.63452979909476	7.67413649981091E-4	2.76268913993193	1.64943184431152	-1.21959486208261E-4	-0.43905415034974	1.95055732207155	6.91686993642394E-4	2.49007317711262	8.89389012880716	0.00195960693345464	7.05458496043671
--	--	--	1.63330175081893	1.1604227075375E-5	0.04177521747135	1.64956041948762	5.99041070859974E-5	0.215654785509591	1.95240935452067	3.09364456038003E-4	1.11371204173681	8.89992469458342	0.00185222547153254	6.66801169751715
--	--	--	1.63081128128905	-1.04731071573615E-4	-0.377031857665014	1.64981814020744	8.91215697830374E-5	0.320837651218935	1.95373398622144	9.19193734150232E-5	0.330909744294084	8.91547038707208	0.0114870495957748	41.3533785447893
--	--	--	1.62810257096966	3.54536692023736E-4	1.27633209128545	1.64998925582763	1.27516451794383E-4	0.459059226459779	1.96243392111195	-1.18977829809017E-4	-0.428320187312461	8.93565221404445	0.00397428773807707	14.3074358570775
--	--	--	1.62680045307798	-5.64922730692669E-4	-2.03372183049361	1.65000719260383	-8.50216615143118E-5	-0.306077981451522	1.97533614795245	-1.21097393274643E-4	-0.435950615788715	8.96442141939366	-9.78481840554394E-5	-0.352253462599582
--	--	--	1.62589517450539	0.0433846510475695	156.18474377125	1.65019783415042	2.75584923275293E-5	0.0992105723791055	1.97797613960815	-3.82593208362818E-4	-1.37733555010615	8.97000357093987	-7.27383974824221E-4	-2.6185823093672
--	--	--	1.62540600247445	2.07624536227963E-4	0.747448330420667	1.65085015843907	-1.94366683769651E-5	-0.0699720061570744	1.97822618380876	6.9655851542562E-4	2.50761065553223	8.97962073423013	8.48367547653373E-4	3.05412317155214
--	--	--	1.62501240520422	1.01587696746209E-4	0.365715708286352	1.65095787115918	-1.04300823327329E-5	-0.0375482963978384	1.97822618380876	1.0332304833366E-17	3.71962974001176E-14	8.99152532477553	0.00236635257784089	8.51886928022721
--	--	--	1.62296435071966	2.73043576148814E-4	0.98295687413573	1.65109033471076	2.74661834597229E-5	0.0988782604550024	1.97962083793522	6.30883881803405E-5	0.227118197449226	8.99850529735832	3.15716975180622E-4	1.13658111065024
--	--	--	1.61943928475026	5.12545853971918E-4	1.84516507429891	1.65122827540969	1.0587860016085E-5	0.038116296057906	1.9800592573777	1.41359326718793E-4	0.508893576187655	9.00144521611763	0.00202948831725926	7.30615794213334
--	--	--	1.61806993319255	1.23916068185869E-4	0.446097845469128	1.65145449357192	1.58461493441514E-4	0.57046137638945	1.98086882567025	-1.68825983662273E-4	-0.607773541184183	9.01797167280314	-4.64059722289359E-4	-1.67061500024169
--	--	--	1.617729113689	6.61399350850587E-4	2.38103766306211	1.6516511864474	1.36320415191104E-4	0.490753494687974	1.9824773292312	0.00102346095016937	3.68445942060973	9.02659978605302	-0.00200335082241196	-7.21206296068306
--	--	--	1.61335316528449	-3.8471335116437E-5	-0.138496806419173	1.6517698078299	9.90637878706656E-6	0.0356629636334396	1.98400820951012	-8.30855901845147E-4	-2.99108124664253	9.03243759088732	0.0125456572569385	45.1643661249786
--	--	--	1.61257037905454	4.92237783904992E-4	1.77205602205797	1.65241921299809	1.78324610037638E-4	0.641968596135497	1.98502412408191	-8.31142678647653E-5	-0.299211364313155	9.03348530613758	0.00212661053280401	7.65579791809444
--	--	--	1.61158590348673	0.00108743988089523	3.91478357122283	1.65260647541954	-2.28204934623247E-5	-0.0821537764643689	1.98568536734171	-5.73528133110755E-5	-0.206470127919872	9.03419957567624	7.60422685439325E-4	2.73752166758157
--	--	--	1.61048752867202	3.8125718752954E-4	1.37252587510634	1.65278239937636	1.45331844941961E-5	0.052319464179106	1.98710504438633	-8.49921631851994E-4	-3.05971787466718	9.03496346039579	-4.42343390027164E-4	-1.59243620409779
--	--	--	1.60619342923894	0.0409351989913116	147.366716368722	1.65281947943188	-8.471176400162E-5	-0.304962350405832	1.98844670156992	1.35142081125589E-4	0.48651149205212	9.04688027627273	-8.14959673607154E-4	-2.93385482498575
--	--	--	1.60335847665926	-7.76851829146373E-5	-0.279666658492694	1.65307559532302	-5.05936140492095E-5	-0.182137010577154	1.98877403159834	-9.77839996612864E-5	-0.352022398780631	9.04819025010824	4.54783566244041E-4	1.63722083847855
--	--	--	1.59842349561948	5.1292230815248E-6	0.0184652030934893	1.65310864931642	3.14051086752416E-5	0.11305839123087	1.98997123082412	-5.59536965456532E-5	-0.201433307564352	9.04892430879412	0.0020469166944622	7.36890010006392
--	--	--	1.59574559654794	-9.94855409904956E-4	-3.58147947565784	1.65316214740587	-6.50823372783328E-6	-0.0234296414201998	1.99149040177296	5.37497709371613E-5	0.193499175373781	9.05688443187014	0.00350806513184359	12.6290344746369
--	--	--	1.59275267449036	-0.00251593012014335	-9.05734843251606	1.65319760736931	-2.09817342094133E-5	-0.0755342431538879	1.9917543357979	-3.37870041512874E-4	-1.21633214944635	9.0582176297125	-7.1050321562518E-4	-2.55781157625065
--	--	--	1.59225568495438	1.17500243740053E-4	0.423000877464191	1.6532781711229	-6.95542849863932E-5	-0.250395425951015	1.99191649376081	1.74233871212673E-18	6.27241936365623E-15	9.06501975215786	-1.35855839038559E-4	-0.489081020538812
--	--	--	1.59137999728234	-5.09748433332432E-4	-1.83509435999676	1.65353687358629	1.00846171403706E-4	0.363046217053342	1.99387725579873	-7.30552020104584E-5	-0.26299872723765	9.07743046829228	-1.25784817846662E-4	-0.452825344247983
--	--	--	1.58673070624454	0.00376345034046388	13.54842122567	1.65394887255548	-2.86026526199844E-5	-0.102969549431944	1.99446836712024	-4.68483813048051E-5	-0.168654172697298	9.07764268221808	-3.6901065542126E-4	-1.32843835951654
--	--	--	1.58265442674546	3.69076031104155E-5	0.132867371197496	1.65417334327812	-2.26574830826087E-5	-0.0815669390973913	1.99862241401785	0.0010198115104545	3.6713214376362	9.09357738655038	8.14773905919029E-4	2.93318606130851
--	--	--	1.58262887734571	0.00549685674823687	19.7886842936527	1.65418135715902	-6.86814902858849E-5	-0.247253365029186	2.00448185258206	1.33939604133916E-5	0.0482182574882098	9.10785550403615	-0.00256885800043432	-9.24788880156355
--	--	--	1.58255071192089	-9.51340107981013E-5	-0.342482438873165	1.65442725254839	-3.72484332685591E-5	-0.134094359766813	2.00453281564542	-8.34469775712235E-5	-0.300409119256405	9.11146986714935	0.00166191744614597	5.98290280612549
--	--	--	1.58145052658867	-8.06936677476303E-5	-0.290497203891469	1.65481213190425	-6.94649667198114E-6	-0.0250073880191321	2.00548282973629	1.03964149487584E-4	0.374270938155302	9.11472989112994	-0.00322693664391305	-11.616971918087
--	--	--	1.57222040075152	0.0116831209669677	42.0592354810837	1.65482889019449	2.51574307825192E-4	0.905667508170691	2.00551335122112	0.001044538203761	3.7603375335396	9.11716379582455	-0.00194236020792743	-6.99249674853875
--	--	--	1.57168378141582	0.00101008622620507	3.63631041433825	1.65490394186098	2.0472323421412E-6	0.00737003643170832	2.00607757670389	-2.66720389628099E-5	-0.0960193402661156	9.12623743840124	9.36649129781144E-4	3.37193686721212
--	--	--	1.56880195496652	-7.60226402328839E-4	-2.73681504838382	1.65497258154366	5.21868801817974E-5	0.187872768654471	2.00952047115956	4.2632881174148E-4	1.53478372226933	9.12992157564371	-0.00192360087922642	-6.92496316521511
--	--	--	1.56711618517437	0.00500160149804917	18.005765392977	1.65508627840261	-5.40451461597503E-5	-0.194562526175101	2.01174315832587	8.20300569220717E-5	0.295308204919458	9.13016662312469	-6.38625006168463E-4	-2.29905002220647
--	--	--	1.56540453126124	8.95116108428247E-5	0.322241799034169	1.6555290729773	1.23949391461182E-4	0.446217809260255	2.01394938391655	-1.79424013364025E-4	-0.64592644811049	9.13957665883736	0.00186197135045823	6.70309686164963
--	--	--	1.5644409804242	2.18429657559605E-4	0.786346767214578	1.65577484178551	-5.2524448456743E-5	-0.189088014444275	2.01685240962215	6.64579898548252E-4	2.39248763477371	9.14512318471396	3.05785409522258E-4	1.10082747428013
--	--	--	1.56052129714452	-0.0127886723770712	-46.0392205574563	1.65633882292039	5.36110818261326E-5	0.192999894574077	2.01800596722634	9.67739611474261E-5	0.348386260130734	9.16730063453118	6.09580574467872E-4	2.19449006808434
--	--	--	1.5600256721923	1.27911794883989E-4	0.46048246158236	1.65658536367238	7.68734806772431E-5	0.276744530438075	2.01883913600627	6.73066056136372E-4	2.42303780209094	9.17638704752746	0.00113521432342587	4.08677156433313
--	--	--	1.55869612030086	7.98726355386254E-5	0.287541487939051	1.65672362294422	2.73393436786329E-4	0.984216372430784	2.02968069693248	-1.4196680839016E-4	-0.511080510204576	9.1842039730282	-0.00383405132608662	-13.8025847739118
--	--	--	1.55807712207115	0.0010533752997937	3.79215107925732	1.65693183741756	-6.02450102699622E-7	-0.00216882036971864	2.03008307203545	-2.28626995655781E-5	-0.0823057184360812	9.18833073444928	-5.38041530865846E-4	-1.93694951111705
--	--	--	1.55346978071334	2.63178317718356E-4	0.947441943786082	1.65734623956311	-6.80088422546386E-5	-0.244831832116699	2.03025724798532	-9.55317099583871E-4	-3.43914155850194	9.19459539473227	0.00253143505582796	9.11316620098066
--	--	--	1.553185909978	-7.05649849611399E-5	-0.254033945860104	1.6580385469572	-3.93200913824701E-5	-0.141552328976892	2.03284711553614	4.91007007060044E-5	0.176762522541616	9.19785414797261	8.71678076394864E-4	3.13804107502151
--	--	--	1.55206264265698	8.67789417407855E-5	0.312404190266828	1.65824974284048	-2.99833752619364E-5	-0.107940150942971	2.03661268940318	-0.00100304128045252	-3.61094860962907	9.7046304248741	-0.00194141006465578	-6.98907623276081
--	--	--	1.55103496639185	-2.30765820215283E-6	-0.00830756952775019	1.6582907321092	-2.30040488686991E-5	-0.0828145759273168	2.04031730391175	-0.0023633270616873	-8.50797742207428	9.70818624907087	-0.00641226330327393	-23.0841478917862
--	--	--	1.55012360977661	-1.15357607188327E-4	-0.415287385877977	1.65829924097981	-5.44551490664957E-5	-0.196038536639385	2.04576177825172	0.00102288088912586	3.6823712008531	9.7168315598037	2.23993597125208E-4	0.806376949650749
--	--	--	1.54970910304784	-1.3585006415081E-4	-0.489060230942916	1.65903039492669	-5.60543720689374E-5	-0.201795739448175	2.04998152507758	-1.4605686792655E-4	-0.52580472453558	9.73646706373433	-0.00233486159871071	-8.40550175535856
--	--	--	1.54925691764415	-0.0106697144869914	-38.410972153169	1.65904711196472	-4.34657541594231E-5	-0.156476714973923	2.05006001065495	-5.66569524571428E-4	-2.03965028845714	9.7427109291312	-1.61350957095277E-4	-0.580863445542997
--	--	--	1.54918704714962	-2.9225728648749E-4	-1.05212623135496	1.65906314055577	2.37215495343428E-5	0.0853975783236341	2.05716598029795	1.08244589155042E-4	0.389680520958151	9.74509331144565	-2.97330146958362E-4	-1.0703885290501
--	--	--	1.54725708867456	0.00203052111374614	7.30987600948611	1.65907915676991	8.44502153476301E-5	0.304020775251468	2.05865031826433	3.49600678812563E-4	1.25856244372523	9.74954993963722	-6.67997848050783E-4	-2.40479225298282
--	--	--	1.54605906469149	3.22640510310893E-4	1.16150583711922	1.65910364638243	-5.44323285597079E-6	-0.0195956382814948	2.05993650744749	-0.00177833590481536	-6.4020092573353	9.76101731706495	-3.25683864217329E-4	-1.17246191118238
--	--	--	1.54518560849149	1.82090100237615E-4	0.655524360855414	1.65911164871567	3.20946989569591E-6	0.0115540916245053	2.06217249726731	-1.18347313349523E-4	-0.426050328058283	9.76292689446184	8.4764818001301E-4	3.05153344804684
--	--	--	1.5443657693988	-3.20881863886893E-4	-1.15517470999281	1.65955396161447	1.8875665913784E-4	0.679523972896224	2.06354433901171	1.80374283431944E-5	0.0649347420354998	9.76828725071796	1.63474418383433E-4	0.588507906180359
--	--	--	1.54385127035669	2.86999869474215E-4	1.03319953010717	1.6597611864765	-2.3138860036387E-4	-0.832998961309932	2.0657496795824	-3.08877473105093E-5	-0.111195890317833	9.78345669775704	1.93457991469608E-4	0.696448769290589
--	--	--	1.54065477519959	-3.72161375553892E-4	-1.33978095199401	1.65987578959803	5.07056744645867E-5	0.182540428072512	2.06591626176812	2.38843116686575E-4	0.85983522007167	9.78413256844095	0.00316686098835648	11.4006995580833
--	--	--	1.54062891114226	7.11700349936964E-4	2.56212125977307	1.66076001166963	-2.03415446974473E-5	-0.0732295609108103	2.06629646957809	-3.64533686323643E-5	-0.131232127076511	9.78713073394281	-0.0013207852064795	-4.7548267433262
--	--	--	1.54053523054331	2.93102154748424E-4	1.05516775709433	1.66130886226944	-1.45123776414342E-4	-0.522445595091631	2.06774655845373	3.27879952858738E-4	1.18036783029146	9.79496093868591	-0.00211580987260955	-7.61691554139438
--	--	--	1.53930645663637	2.39641460808884E-4	0.862709258911982	1.66153944401767	-1.087139863185E-5	-0.03913703507466	2.07194244972505	8.50653055224289E-6	0.0306235099880744	9.79789686353359	0.00459162754561067	16.5298591641984
--	--	--	1.53842421837249	1.73955848827248E-4	0.626241055778093	1.6615722011944	-4.7878904589238E-5	-0.172364056521257	2.07215979619701	9.16884865573898E-4	3.30078551606603	9.81057886465089	-0.00426303838490773	-15.3469381856678
--	--	--	1.53772726807767	7.23410116661374E-5	0.260427641998095	1.66227953163958	-1.15627977610203E-5	-0.0416260719396731	2.07215979619701	0.00106812360628712	3.84524498263363	9.81512981007321	-0.00117212798959674	-4.21966076254827
--	--	--	1.53726065483034	1.35453182617736E-4	0.48763145742385	1.66232852324154	-7.4917294516378E-5	-0.269702260258961	2.07215979619701	7.34808438367734E-4	2.64531037812384	9.81596106275889	0.00226106662389153	8.13983984600951
--	--	--	1.53691806495313	-5.48593528866453E-4	-1.97493670391923	1.66383950867964	-2.81180411006064E-6	-0.0101224947962183	2.07584830526626	-2.01479853622399E-4	-0.725327473040636	9.82046794773124	0.0025896543454278	9.32275564354008
--	--	--	1.53534614603649	1.3716468924524E-4	0.493792881282864	1.6639198922603	2.3730080513562E-5	0.0854282898488232	2.0767503325652	-0.0019377087050604	-6.97575133821744	9.82059759029681	-7.91821351901293E-4	-2.85055686684466
--	--	--	1.53384745867602	2.4885720015183E-4	0.895885920546588	1.66400164103899	-3.71976120173035E-5	-0.133911403262293	2.08634132106551	-4.76098182989145E-5	-0.171395345876092	9.82699803034017	4.50622203559698E-4	1.62223993281491
--	--	--	1.53332647851687	4.27631587827648E-5	0.153947371617953	1.66400799882965	-2.52431979510331E-5	-0.0908755126237192	2.08889182770282	-4.5806609332107E-5	-0.164903793595585	9.82735537744963	-1.96081901273437E-4	-0.705894844584373
--	--	--	1.53238199584279	5.36895453605276E-4	1.93282363297899	1.66456976289014	-4.73320606180371E-5	-0.170395418224934	2.08905313349711	-1.57784403175944E-4	-0.568023851433398	9.83259145681914	0.00287492267536524	10.3497216313149
--	--	--	1.53177149416806	-2.89117392175038E-4	-1.04082261183014	1.66477357683201	2.33192053085354E-5	0.0839491391107274	2.0920311714665	1.71403570830709E-4	0.617052854990552	9.83534837252692	0.00210988883266532	7.59559979759515
--	--	--	1.5312586580413	8.84539576749639E-5	0.31843424762987	1.66481357770971	-3.36252163075831E-5	-0.121050778707299	2.09614843819152	-6.46489592378688E-4	-2.32736253256328	9.8368894670224	-0.00302680248953524	-10.8964889623269
--	--	--	1.52887267018223	3.38571396198532E-4	1.21885702631472	1.6648454027154	-8.16179143738492E-4	-2.93824491745857	2.09797366002257	-4.46451458819442E-4	-1.60722525174999	9.8378860759769	3.68162642405118E-4	1.32538551265842
--	--	--	1.52688713139473	2.84349512202537E-4	1.02365824392913	1.66485292243584	4.55354356612625E-5	0.163927568380545	2.10842095531481	-7.57021035696833E-4	-2.7252757285086	9.84014979287054	-1.11731188157828E-4	-0.402232277368181
--	--	--	1.52669548836057	6.37330672443522E-5	0.229439042079668	1.66486140738188	-1.54723610594879E-4	-0.557004998141564	2.11113800411169	0.0070371266803723	25.3336560493403	9.84682327701804	0.00226947818722017	8.17012147399261
--	--	--	1.52607012941951	-1.97937373252727E-4	-0.712574543709817	1.66492542604781	0.00143528053969639	5.16700994290701	2.11156430499687	9.63670347222728E-7	0.00346921325000182	9.85016695441906	8.96106612805392E-4	3.22598380609941
--	--	--	1.52492557550497	-0.00114356335938199	-4.11682809377517	1.66492542604781	5.98894038146694E-4	2.1560185373281	2.11722705131343	-5.13613819073878E-4	-1.84900974866596	9.85321323140678	6.85345699622117E-4	2.46724451863962
--	--	--	1.5233564165299	-6.39646589631523E-5	-0.230272772267348	1.66492542604781	8.40871427296874E-4	3.02713713826875	2.11828116513021	-1.04681627181985E-5	-0.0376853857855146	9.85812048006066	0.00948720654058351	34.1539435461006
--	--	--	1.52211042211982	-2.28609298533707E-5	-0.0822993474721345	1.66492542604781		--	2.11927768832663	1.17353528802188E-4	0.422472703687877	9.86036806864249	-0.00271488345816279	-9.77358044938605
--	--	--	1.52064042322828	2.15399099828498E-5	0.0775436759382593	1.66492542604781	0.00141095375088797	5.07943350319669	2.12177856017828	-5.10489483483572E-5	-0.183776214054086	9.86801003532447	0.00256970266558179	9.25092959609445
--	--	--	1.51927786355263	-8.70495647869714E-5	-0.313378433233097	1.66551144145199	-6.82691485147001E-6	-0.024576893465292	2.12342262477324	-5.97133086336951E-5	-0.214967911081302	9.87721093532632	-0.00408854963694646	-14.7187786930073
--	--	--	1.51751176226795	1.40389064500261E-7	5.0540063220094E-4	1.66564132317198	-2.10795853230905E-6	-0.00758865071631258	2.12377863877887	0.00117783657297053	4.24021166269391	9.8790958868831	-0.00147991934586854	-5.32770964512675
--	--	--	1.51590960993126	-1.52881623481118E-5	-0.0550373844532025	1.66622613620563	1.18241945110169E-4	0.425671002396608	2.12415350520432	-6.68298834328799E-6	-0.0240587580358368	9.87999712341669	0.00289833694753196	10.4340130111151
--	--	--	1.51584154072271	2.84240632342461E-4	1.02326627643286	1.66627894410065	-3.42628419908968E-5	-0.123346231167228	2.13021995462958	-1.30397747110344E-5	-0.0469431889597238	9.88658177667474	7.183380881388E-4	2.58601711729968
--	--	--	1.51206328269631	2.34378961227889E-4	0.8437642604204	1.66634347575282	5.27829899929412E-5	0.190018763974588	2.13102541614291	1.22864813881791E-4	0.442313329974448	9.9159276762174	-0.00210077173514759	-7.56277824653133
--	--	--	1.51112023908854	2.86071648966078E-5	0.102985793627788	1.66638164055263	-8.82596723779922E-5	-0.317734820560772	2.1338446371114	-2.89817769151352E-6	-0.0104334396894487	9.9559322794196	-0.0010080058122512	-3.62882092410432
--	--	--	1.50733634044527	7.27881518147195E-5	0.26203734653299	1.66642356116314	-7.07646324186936E-5	-0.254752676707297	2.13430178389469	-4.44260279733917E-4	-1.5993370070421	9.979222809969	-0.00193993258008695	-6.98375728831302
--	--	--	1.50569749188422	1.91741005622852E-4	0.690267620242267	1.66649376566936	2.93899046870653E-5	0.105803656873435	2.13667204098086	6.32190197604215E-5	0.227588471137517	9.9893594060101	0.00103962190413561	3.7426388548882
--	--	--	1.50562887025036	0.00362102858568653	13.0357029084715	1.6670270857776	7.12997967847369E-5	0.256679268425053	2.13682294038681	3.97768527730264E-4	1.43196669982895	10.0642551447992	0.00148252819208718	5.33710149151385
--	--	--	1.5040360649981	7.09265989512742E-4	2.55335756224587	1.66703947229084	1.44168583470892E-4	0.519006900495211	2.14170990690468	-5.75186019455982E-4	-2.07066967004154	10.1156827205291	-4.58251158500373E-4	-1.64970417060134
--	--	--	1.50275243748563	4.09575273284799E-5	0.147447098382528	1.66729815952432	-4.35874512203032E-5	-0.156914824393092	2.14303146462789	1.67561887120569E-4	0.603222793634048	10.1285121644331	1.3015661198928E-4	0.468563803161408
--	--	--	1.50143308814365	0.00249407489724859	8.97866963009493	1.66731370467332	4.47468413283936E-5	0.161088628782217	2.14385254553259	-5.82372719070122E-6	-0.0209654178865244	10.1466241704056	9.35826743498286E-4	3.36897627659383
--	--	--	1.50140925965468	-0.00422945610425501	-15.226041975318	1.66802478593564	8.77355176673175E-5	0.315847863602343	2.14713433700341	1.36831952327612E-4	0.492595028379403	10.7317387061334	0.00147712389750164	5.3176460310059
--	--	--	1.50115821549663	4.61820026013112E-4	1.6625520936472	1.6680987164152	0.00153663203573148	5.53187532863333	2.15169821702294	9.96384210375718E-5	0.358698315735259	10.9679723344784	0.00503259393526388	18.11733816695
--	--	--	1.50099599235773	-1.9395696525476E-4	-0.698245074917136	1.6681023351682	1.34275989709416E-5	0.0483393562953898	2.15294682983647	6.72112900552637E-5	0.241960644198949	11.5840064851108	6.46992386382929E-5	0.232917259097854
--	--	--	1.50064904025165	7.54164504250075E-4	2.71499221530027	1.66869430643774	1.85497298123511E-4	0.66779027324464	2.1532311410966	-2.91744733391828E-4	-1.05028104021058	11.744236425539	0.00634905125054331	22.8565845019559
--	--	--	1.4996416689312	-9.99944430329465E-5	-0.359979994918607	1.66885092011306	9.06264538949514E-6	0.0326255234021825	2.15924574402737	-1.65361774449712E-4	-0.595302388018963	11.9227361395728	-0.00164212153459056	-5.91163752452602
--	--	--	1.49771116252148	-4.11934212512427E-4	-1.48296316504474	1.66894606296079	-2.89252804602018E-5	-0.104131009656726	2.15932491453028	-3.26368202789286E-4	-1.17492553004143	12.0617415679182	-0.0191726794734909	-69.0216461045673
--	--	--	1.49750645858493	-1.058853054334E-4	-0.38118709956024	1.67040433526497	-1.27334165438641E-6	-0.00458402995579108	2.16025043058254	-5.32635448245108E-4	-1.91748761368239	12.133942059525	0.0143605914454187	51.6981292035073
--	--	--	1.49724268925799	1.20084775098104E-4	0.432305190353174	1.67045099228895	-5.64732487587926E-5	-0.203303695531653	2.16197955607735	-4.19002449684166E-4	-1.508408818863	12.1401218497956	-0.00480388516248808	-17.2939865849571
--	--	--	1.49660519579401	2.66361747637692E-4	0.958902291495691	1.67053954758729	1.5260208579061E-5	0.0549367508846196	2.16228843990644	1.2704931430034E-4	0.457377531481224	12.5084058074085	-0.0042453055253867	-15.2830998913921
--	--	--	1.49553887320192	9.93608245672557E-4	3.57698968442121	1.6709470132242	-4.75516415763537E-5	-0.171185909674873	2.16404712585197	1.45857382828758E-4	0.525086578183529	12.5139114370461	0.00431390618490564	15.5300622656603
--	--	--	1.49541749429001	8.59973716853391E-4	3.09590538067221	1.67128194890634	-9.63592209906471E-5	-0.34689319556633	2.16598458059281	2.87663691839524E-4	1.03558929062229	12.5705172785781	0.00168835410839042	6.07807479020551
--	--	--	1.49525601943988	-0.0025861215593448	-9.31003761364128	1.67187936936757	-3.5137192825553E-5	-0.126493894171991	2.17282875482449	1.02240164347614E-4	0.36806459165141	12.6034346752017	0.00639356148598974	23.0168213495631
--	--	--	1.49366209731217	-1.7920269599245E-4	-0.64512970557282	1.67206826570408	-1.02876086522354E-4	-0.370353911480474	2.1741154599587	-4.52822360961346E-5	-0.163016049946085	12.6763026130497	0.00621036250699784	22.3573050251922
--	--	--	1.49304692669741	2.51439646723823E-4	0.905182728205763	1.67213235372605	-4.59994953691087E-5	-0.165598183328791	2.17432310807343	-8.44847682309364E-5	-0.304145165631371	12.7163289629938	-0.00347077775762733	-12.4947999274584
--	--	--	1.49127545066366	5.62220516322767E-4	2.02399385876196	1.67218700229477	1.44310963505829E-5	0.0519519468620984	2.17435480057254	5.59260309647553E-4	2.01333711473119	12.7329639671217	-1.04488937382192E-5	-0.0376160174575891
--	--	--	1.49037774791137	-4.78867159952656E-4	-1.72392177582956	1.6722842564763	-0.00181033919956048	-6.51722111841773	2.17454962956787	-4.49473844884932E-18	-1.61810584158576E-14	12.7585525225593	0.0106207599777924	38.2347359200526
--	--	--	1.49003599499671	7.44590874861525E-4	2.68052714950149	1.67266385205232	-7.84346844489534E-5	-0.282364864016232	2.17454962956787	-2.00231252353546E-18	-7.20832508472766E-15	12.8157596371385	-0.00880168410230362	-31.686062768293
--	--	--	1.48765288423556	3.07590248670165E-4	1.10732489521259	1.67293010443771	-6.52345592450137E-6	-0.0234844413282049	2.17454962956787	-4.73545251035829E-18	-1.70476290372898E-14	12.8340068538212	0.00303348138501322	10.9205329860476
--	--	--	1.48761233191489	2.75370008716683E-5	0.0991332031380059	1.67293744916405	-8.27930180988279E-5	-0.29805486515578	2.17495789194961	-1.14067339842525E-4	-0.41064242343309	12.837436191884	-0.0131352322051885	-47.2868359386786
--	--	--	1.48376818461809	-7.26331104559071E-5	-0.261479197641266	1.67295230427766	-6.35449948957843E-5	-0.228761981624823	2.17523109992937	-5.25443167302183E-7	-0.00189159540228786	12.8586866434952	-0.00647295075633437	-23.3026227228037
--	--	--	1.48304831135193	-2.07811209112001E-5	-0.0748120352803204	1.67304720581899	4.0608898855899E-4	1.46192035881236	2.17697508981322	9.04441885283124E-6	0.0325599078701925	12.8750913768918	-0.00383147376836755	-13.7933055661232
--	--	--	1.48227247949695	2.71142500092202E-4	0.976113000331927	1.67346970896202	-2.1566712024831E-5	-0.0776401632893916	2.17883154332573	-8.16619279746125E-5	-0.293982940708605	12.8903811058889	0.00261431723239366	9.41154203661718
--	--	--	1.48150426208241	-1.51513741485973E-4	-0.545449469349503	1.67374985689992	1.52463769865366E-5	0.0548869571515318	2.18078048180898	-3.11542612055497E-4	-1.12155340339979	12.8980213195082	-0.00627472623478566	-22.5890144452284
--	--	--	1.4811882581105	0.00250086440533157	9.00311185919365	1.67379696265289	2.09988240594494E-5	0.0755957666140178	2.18144420016125	8.75501492127287E-6	0.0315180537165823	12.9159235941106	-0.00984171192317835	-35.4301629234421
--	--	--	1.48048250947561	-1.62260669658399E-4	-0.584138410770236	1.67382783398063	4.32173034755087E-5	0.155582292511831	2.18246682085658	-9.70128157869176E-6	-0.0349246136832903	12.9259758634995	0.00186996942204099	6.73188991934757
--	--	--	1.47538354700217	1.69062233037742E-4	0.608624038935871	1.6745304627254	4.13840991048671E-5	0.148982756777522	2.18372795413633	8.6176455354128E-5	0.310235239274861	12.958354658559	-0.0043871836474922	-15.7938611309719
--	--	--	1.47201713115752	-4.36643319069867E-5	-0.157191594865152	1.67462491553774	-9.97478641658342E-7	-0.00359092310997003	2.18450270733759	5.34514034752393E-7	0.00192425052510861	12.9727320600358	1.46171506783321E-4	0.526217424419956
--	--	--	1.47195196046858	-9.56768146859662E-5	-0.344436532869478	1.67497958523493	-3.96944908803884E-5	-0.142900167169398	2.18556506468795	9.8008334255323E-5	0.352830003319163	12.9747998657273	-0.00299082175971702	-10.7669583349813
--	--	--	1.47173476592948	8.59849221116357E-5	0.309545719601889	1.67539754136614	-1.6760023252696E-6	-0.00603360837097056	2.18591934192544	1.33834529008574E-4	0.481804304430866	13.0213584244015	-0.00702829654022629	-25.3018675448147
--	--	--	1.47057678230563	2.5681714913298E-4	0.924541736878728	1.67613080013226	1.98393589988075E-5	0.071421692395707	2.19463578748615	2.5676299881614E-4	0.924346795738104	13.0485306623321	-0.00381733185879361	-13.742394691657
--	--	--	1.46907172353967	0.0033806546892993	12.1703568814775	1.67615142752103	-3.13766740490449E-5	-0.112956026576562	2.19499741173409	-7.05829928597497E-5	-0.254098774295099	13.101623451227	0.00193433379331321	6.96360165592756
--	--	--	1.46827582991485	-0.00621809637834076	-22.3851469620267	1.67616306231928	8.13189700458041E-5	0.292748292164895	2.19537613131305	-2.77538869992064E-6	-0.0099913993197143	13.1856174163452	-0.0045704849549426	-16.4537458377934
--	--	--	1.45796055567227	5.35009420195793E-4	1.92603391270486	1.67624082042975	-7.69674461890025E-5	-0.277082806280409	2.20228736964895	3.03801524080138E-5	0.10936854866885	13.2000535010709	0.00815361519355311	29.3530146967912
--	--	--	1.45489990698861	-0.0524535736809826	-188.832865251537	1.67624088670997	1.15174575155473E-4	0.414628470559703	2.20583998332545	-1.80909831002511E-4	-0.65127539160904	13.2536288153551	0.00418120911660357	15.0523528197729
--	--	--	1.45277123233968	-0.0036375198487495	-13.0950714554982	1.67692698423139	-1.84523203560414E-5	-0.066428353281749	2.21379834246431	4.02586621383477E-5	0.144931183698052	13.273158055948	-0.00284503439834965	-10.2421238340587
--	--	--	1.44943693109666	7.31072172085235E-5	0.263185981950685	1.67699083259009	-8.28202128722874E-5	-0.298152766340235	2.21697092265748	-0.00870805061568323	-31.3489822164596	13.2811698544993	-0.00205854967058903	-7.41077881412051
--	--	--	1.44851999492979	0.0017128764520425	6.166355227353	1.67700610007648	-5.64451198777506E-5	-0.203202431559902	2.21758218308173	-8.44027949023234E-4	-3.03850061648364	13.3168637174026	-0.00641642534059052	-23.0991312261259
--	--	--	1.44822914082362	-3.58742477214638E-4	-1.2914729179727	1.67758954776281	-4.04365868150544E-5	-0.145571712534196	2.22360143495447	-1.43872986787713E-4	-0.517942752435767	13.3487552274775	0.00505400497599919	18.1944179135971
--	--	--	1.44582298807427	1.91546994476926E-4	0.689569180116934	1.67776929724014	4.13831971661666E-5	0.1489795097982	2.22437964156128	-6.45140830687656E-5	-0.232250699047556	13.3732507736165	-0.00110985670097976	-3.99548412352714
--	--	--	1.44318217917758	-5.29006933558964E-4	-1.90442496081227	1.6778418586605	1.1018481828109E-6	0.00396665345811924	2.23470311673704	-3.987495467178E-5	-0.143549836818408	13.4187037807486	-1.95477744119083E-4	-0.703719878828699
--	--	--	1.43333547082579	5.04220103914711E-4	1.81519237409296	1.67828899694989	6.74718937895886E-5	0.242898817642519	2.23616379330827	8.04375465218802E-4	2.89575167478769	13.5001643145121	-9.62240347633257E-4	-3.46406525147973
--	--	--	1.43283183092416	0.00100600790233933	3.62162844842159	1.67838323405899	-5.15468754271196E-5	-0.185568751537631	2.24273499037591	-3.29485416164105E-5	-0.118614749819078	13.5332224418194	-0.00102557751624402	-3.69207905847847
--	--	--	1.43215204795196	-4.12034997573738E-4	-1.48332599126546	1.67857577503351	-3.44818501612822E-6	-0.0124134660580616	2.24808686750659	-8.27835882002954E-5	-0.298020917521063	13.5780960558017	0.00114292788800704	4.11454039682534
--	--	--	1.43103677037542	4.41692773923479E-4	1.59009398612452	1.67860782834262	-5.26767651007818E-5	-0.189636354362814	2.25222400560248	-5.45675146280924E-5	-0.196443052661133	13.603549939367	-0.00281335584765744	-10.1280810515668
--	--	--	1.42891406622496	0.00624156844457865	22.4696464004831	1.6786473596105	-4.3543602790172E-5	-0.156756970044619	2.25411818167653	6.02813156067401E-4	2.17012736184264	14.0027042872942	0.00162353833528919	5.84473800704108
--	--	--	1.42830250402179	9.99558651201541E-4	3.59841114432555	1.67931154254244	8.60509371238436E-5	0.309783373645837	2.26627192231976	5.1285538991007E-4	1.84627940367625	14.0182168767667	0.00217984690071822	7.84744884258559
--	--	--	1.42615257661307	-5.22755986235058E-5	-0.188192155044621	1.67937239707313	-4.01895039281319E-5	-0.144682214141275	2.26824948322289	3.84777158967111E-4	1.3851977722816	14.0248536794784	2.53112198805026E-4	0.911203915698094
--	--	--	1.42536482735693	1.02103461343031E-4	0.367572460834912	1.67943596776923	5.72282095517476E-5	0.206021554386291	2.27240514316188	4.23326768957388E-4	1.5239763682466	14.0409019551147	-0.00119210309422633	-4.29157113921479
--	--	--	1.41933825373722	-1.15816359522044E-4	-0.416938894279358	1.67943643883437	1.82040407977655E-5	0.0655345468719558	2.27462743692798	3.73633218737629E-4	1.34507958745546	14.0420275692536	-3.45830761493823E-4	-1.24499074137776
--	--	--	1.41777439326992	4.99540748751262E-4	1.79834669550454	1.67949021082595	-7.29500632411696E-6	-0.0262620227668211	2.27746429373178	2.05368305009693E-4	0.739325898034895	14.044354508155	0.00258204697368088	9.29536910525117
--	--	--	1.41531038797714	4.58407255726185E-4	1.65026612061427	1.67983096451651	1.08430528337475E-4	0.39034990201491	2.28003281668205	-0.00120237615429067	-4.32855415544641	14.0445719558238	-3.01355758712679E-4	-1.08488073136564
--	--	--	1.40629359572897	-4.62424027681739E-4	-1.66472649965426	1.68025619129658	-1.71459700090316E-6	-0.00617254920325138	2.28112108655184	1.45498872816076E-6	0.00523795942137874	14.0445777636365	4.42787903572666E-4	1.5940364528616
--	--	--	1.40417005902356	1.93764137286114E-4	0.69755089423001	1.68026329617184	-4.08673444020239E-5	-0.147122439847286	2.2816467449282	-5.65047886610941E-5	-0.203417239179939	14.0493027472783	-0.00155796275972342	-5.60866593500431
--	--	--	1.38937211630963	6.03418837808637E-4	2.17230781611109	1.68030146900894	3.72610099677618E-5	0.134139635883942	2.28235098389337	8.00426015764602E-5	0.288153365675257	14.0499569794451	-0.00103075073484219	-3.71070264543188
--	--	--	1.38926308822952	3.54982050137843E-4	1.27793538049624	1.68082840474237	5.92346355293169E-5	0.213244687905541	2.29019201924747	-1.97772658919172E-4	-0.711981572109019	14.0535516651086	4.69900862174161E-5	0.169164310382698
--	--	--	1.38881493844655	-1.68241541471669E-4	-0.605669549298008	1.68101200237527	-6.09190922524504E-4	-2.19308732108821	2.29162552177272	1.19103961389358E-4	0.428774261001689	14.063192418473	-2.0566193043414E-4	-0.740382949562904
--	--	--	1.3877758290466	-1.91358822667124E-4	-0.688891761601646	1.68101349094623	3.39911631963878E-4	1.22368187506996	2.29536417384281	4.98685053925813E-5	0.179526619413293	14.0633965037038	0.00131311763157164	4.7272234736579
--	--	--	1.38423946739614	-1.93518736351838E-4	-0.696667450866617	1.6810534709431	7.85544558088064E-5	0.282796040911703	2.30066193948624	-3.51931078347842E-6	-0.0126695188205223	14.0671658265383	-8.48557871454652E-4	-3.05480833723675
--	--	--	1.38395723225748	-0.00417801162337584	-15.040841844153	1.6810912598452	-8.08291689869489E-4	-2.90985008353016	2.30318419026134	2.52013335060984E-5	0.0907248006219542	14.0674932527655	5.26715994535318E-4	1.89617758032715
--	--	--	1.38284927514911	5.11551003813191E-4	1.84158361372749	1.68116898559017	0.00107767242666037	3.87962073597733	2.30652194219139	8.06785371141088E-5	0.290442733610792	14.0759052169477	-0.00236763213852007	-8.52347569867225
--	--	--	1.38263598956355	5.62301100810036E-5	0.202428396291613	1.68116898559017	0.00205020607998801	7.38074188795684	2.30709530179409	-1.24503121363245E-4	-0.448211236907682	14.0776088716073	0.00154614168755499	5.56611007519796
--	--	--	1.38205964742818	-2.15856744476949E-4	-0.777084280117016	1.68195026350401	-1.7196354911158E-5	-0.0619068776801688	2.30720292509391	-4.29715584601742E-5	-0.154697610456627	14.0793993649748	0.00157116774050501	5.65620386581804
--	--	--	1.38089689259831	0.00118556273292255	4.26802583852118	1.68335998287344	2.79555273865927E-5	0.100639898591734	2.30961397079043	-0.0158848738514812	-57.1855458653323	14.0815598482359	6.37721312030276E-5	0.229579672330899
--	--	--	1.37952248513152	4.48973190699409E-4	1.61630348651787	1.68349757935954	-3.09229103489283E-5	-0.111322477256142	2.31242206361184	-1.3867527986717E-4	-0.499231007521812	14.0906424701318	0.00167663052867015	6.03586990321254
--	--	--	1.37715093795658	-5.86840802108321E-5	-0.211262688758996	1.68358782732722	-1.32982353547073E-5	-0.0478736472769463	2.31374355725083	-3.52367164715499E-4	-1.2685217929758	14.0915322505374	0.00133537304091901	4.80734294730844
--	--	--	1.37687154226898	4.43236949667063E-4	1.59565301880143	1.68367217922096	5.04517442375746E-6	0.0181626279255269	2.32192489089169	2.11238283564515E-5	0.0760457820832254	14.0949578354862	-9.11943547042388E-4	-3.2829967693526
--	--	--	1.37629998905579	4.68281537262752E-5	0.168581353414591	1.68433218839067	2.66077671900482E-5	0.0957879618841735	2.32273839571879	-0.0143179548398334	-51.5446374234003	14.0961936839635	-0.00326456418735465	-11.7524310744767
--	--	--	1.37457030698946	3.35854736014389E-5	0.12090770496518	1.68436328947716	-1.81386387249127E-5	-0.0652990994096857	2.33133277255191	3.88565176464164E-4	1.39883463527099	14.0991582431004	0.00220624461521816	7.94248061478538
--	--	--	1.37456502283309	-1.76155324523494E-5	-0.0634159168284578	1.68506925028007	1.48413772762785E-4	0.534289581946026	2.33263241236023	3.30437567104535E-4	1.18957524157633	14.1049024077073	0.00256284401479961	9.2262384532786
--	--	--	1.37445501371861	-5.19942478580089E-5	-0.187179292288832	1.68587967360008	-7.26945590362639E-5	-0.26170041253055	2.34296101667161	-3.86636706166999E-4	-1.3918921422012	14.1331016003502	0.00173419012848824	6.24308446255767
--	--	--	1.37386783928732	-3.49242879218489E-6	-0.0125727436518656	1.68591056580866	-1.73169914536602E-5	-0.0623411692331767	2.34858655848414	-0.0350032369321756	-126.011652955832	14.1474698852033	-0.00134797218789156	-4.85269987640962
--	--	--	1.37259123306141	2.45279199898378E-4	0.883005119634161	1.68636664852277	5.3032912101489E-5	0.19091848356536	2.35886763684178	0.0276501231154713	99.5404432156967	14.1476937139493	-1.32638286483648E-4	-0.477497831341133
--	--	--	1.3723841294254	9.19470520009532E-5	0.331009387203432	1.68666075049071	-1.23053678588106E-4	-0.442993242917182	2.40469337742097	9.48328414386767E-4	3.41398229179236	14.168855714829	-0.00182191743120884	-6.55890275235183
--	--	--	1.37226529532494	2.53186829521152E-4	0.911472586276147	1.68670717775595	2.10740707355485E-5	0.0758666546479746	2.42337740137869	5.36974046117006E-4	1.93310656602122	14.1747622762133	4.09141985976478E-4	1.47291114951532
--	--	--	1.37226056401821	0.0258056386996424	92.9002993187127	1.68750405043515	5.711041684248E-5	0.205597500632928	2.43011427814154	2.41910797130255E-4	0.870878869668918	14.1774024392882	0.00122934378282052	4.42563761815387
--	--	--	1.37017727730288	-2.23618639480903E-4	-0.805027102131251	1.68813302182194	-1.34804603631022E-4	-0.485296573071679	2.43569712074171	0.0053303299635533	19.1891878687919	14.1993264948883	0.00231315009046006	8.32734032565622
--	--	--	1.3691347537569	-1.04719051065159E-5	-0.0376988583834572	1.68826396027101	6.694879770181E-5	0.241015671726516	2.44515300524926		--	14.2115520546458	-0.00148198441559875	-5.3351438961555
--	--	--	1.36866125103499	8.48044295162931E-5	0.305295946258655	1.68887194026533	-1.87558042890123E-5	-0.0675208954404443	2.47101119374469	-5.55799652705624E-5	-0.200087874974025	14.240834992554	-5.3110334715924E-4	-1.91197204977326
--	--	--	1.36855730531464	2.64447911616374E-4	0.952012481818946	1.68903452954525	-2.66522198443078E-4	-0.959479914395081	2.47918122049963	6.95028858236865E-5	0.250210388965271	14.257900232292	-0.00279903557610571	-10.0765280739806
--	--	--	1.36855708780589	4.42145179882619E-5	0.159172264757743	1.68914457575222	-4.07918918889516E-4	-1.46850810800226	2.48449378215209	-7.50146153505857E-4	-2.70052615262109	14.4107923627001	3.41757929075414E-4	1.23032854467149
--	--	--	1.36820877579289	2.25533605148166E-4	0.811920978533398	1.68921303961638	4.02202701310504E-4	1.44792972471781	2.49124260647489	3.79047687936676E-5	0.136457167657203	14.4166582212761	-0.00234476282859324	-8.44114618293566
--	--	--	1.36813650784128	0.0013463061222536	4.84670204011296	1.68977396361694	-7.09973413917825E-5	-0.255590429010417	2.49351137552595	-2.62071440670359E-5	-0.0943457186413292	14.4268868713331	0.00121130079390934	4.36068285807363
--	--	--	1.36763138357144	9.26394592735243E-5	0.333502053384687	1.68988676915793	-2.18439964432305E-5	-0.0786383871956298	2.50490109324909	6.30012175646504E-6	0.0226804383232741	14.436465227695	0.00224681444572514	8.08853200461051
--	--	--	1.36403532049656	0.00110002848427142	3.96010254337711	1.68991080858614	-3.82008166891595E-5	-0.137522940080974	2.51034621942822	4.34613817154292E-5	0.156460974175545	14.4406189278123	-9.75733038183186E-4	-3.51263893745947
--	--	--	1.36046579798499	2.76601896997254E-4	0.995766829190114	1.69074692146761	1.11350345241327E-5	0.0400861242868777	2.52115144898258	3.74983639966135E-5	0.134994110387809	14.4538439836605	8.51139159828767E-4	3.06410097538356
--	--	--	1.3604003908737	5.12495456363528E-4	1.8449836429087	1.69080674321311	5.99404556398514E-5	0.215785640303465	2.55765034103051	8.99141768130334E-4	3.2369103652692	14.468149671532	7.49193142269652E-5	0.269709531217075
--	--	--	1.35947522160608	-1.42147035652739E-4	-0.51172932834986	1.69165312469135	-1.24600978832031E-4	-0.448563523795312	2.5642807940168	-4.16724103680706E-4	-1.50020677325054	14.4792955099651	0.00240200138214176	8.64720497571034
--	--	--	1.35947253962453	2.6784301628291E-4	0.964234858618476	1.69240022783961	6.04700844699946E-6	0.0217692304091981	2.58267733859132	-4.74070479505737E-5	-0.170665372622065	14.4932436114371	-7.63467226961569E-4	-2.74848201706165
--	--	--	1.35899457769021	2.53458454348039E-5	0.091245043565294	1.6924080004141	2.40392998420923E-5	0.0865414794315323	2.58663110167202	5.09212581224896E-5	0.183316529240963	14.4939157054399	4.15545307517737E-4	1.49596310706385
--	--	--	1.35820318276805	0.0366104682549827	131.797685717938	1.69296386094625	4.57925399240379E-5	0.164853143726536	2.59125199865123	-1.2405689912793E-4	-0.446604836860548	14.5003246247871	0.00180810047253958	6.50916170114249
--	--	--	1.35796045197447	-3.1471715651715E-4	-1.13298176346174	1.69319729860821	-6.21678619036878E-5	-0.223804302853276	2.59243818884953	-1.09642223546711E-4	-0.39471200476816	14.5034641468368	3.33835260415506E-4	1.20180693749582
--	--	--	1.35772948810222	-9.71268067069485E-5	-0.349656504145015	1.69399393143634	-3.28222203723788E-5	-0.118159993340564	2.59347335854351	6.99131142836549E-5	0.251687211421158	14.5061074561605	3.98673980474626E-4	1.43522632970865
--	--	--	1.35760819053495	-1.06065307987568E-4	-0.381835108755245	1.69456543907798	-7.84907488640857E-5	-0.282566695910708	2.59463283687446	-6.43488193547913E-5	-0.231655749677249	14.5130264592158	-8.51901233087731E-5	-0.306684443911583
--	--	--	1.35753322863984	0.00347556414116236	12.5120309081845	1.69558741606283	-2.17850674010139E-5	-0.07842624264365	2.59806049489599	-9.11439560725506E-5	-0.328118241861182	14.5206806567188	5.76784483866096E-4	2.07642414191795
--	--	--	1.357491280097	-3.67525355535249E-5	-0.13230912799269	1.69575549009898	8.70658089319341E-5	0.313436912154963	2.59966927639966	1.09621399283576E-5	0.0394637037420874	14.5207378699355	0.00212765378828947	7.65955363784209
--	--	--	1.35748241205545	2.91801846074282E-4	1.05048664586742	1.69620415330196	4.27552924625853E-4	1.53919052865307	2.60757768061581	2.95194738198559E-6	0.0106270105751481	14.5222662930314	0.00303324401731204	10.9196784623233
--	--	--	1.35713693192642	-1.9628869795875E-4	-0.7066393126515	1.69621538008603	3.21412938005185E-5	0.115708657681867	2.6075862248963	-1.03619830255765E-4	-0.373031388920754	14.5223827611987	-0.00116978493859285	-4.21122577893426
--	--	--	1.35569881147877	0.00182212940279937	6.55966585007773	1.69662555757459	7.72967186482818E-5	0.278268187133815	2.61682945760142	1.8789756889991E-4	0.676431248039676	14.5255245755522	0.00301163763637905	10.8418954909646
--	--	--	1.35561725791885	2.86829840534934E-4	1.03258742592576	1.69700470189977	9.17754009939037E-6	0.0330391443578053	2.61686483486304	-0.00103850384409825	-3.7386138387537	14.5300468611146	3.6576295059147E-4	1.31674662212929
--	--	--	1.35454346256953	3.62940935821759E-5	0.130658736895833	1.69715132299837	-3.49361877445377E-5	-0.125770275880336	2.61929037780244	-0.00766174703009222	-27.582289308332	14.5306506718301	7.33040060196498E-4	2.63894421670739
--	--	--	1.35408877833747	-4.78764671685021E-4	-1.72355281806608	1.69718154750772	-3.74920946207763E-5	-0.134971540634795	2.62208838666804	3.88663126924246E-4	1.39918725692729	14.5306540243703	0.00103573650925468	3.72865143331685
--	--	--	1.35398185118335	1.55417926473883E-4	0.559504535305979	1.69725709364259	0.00404108831819664	14.5479179455079	2.63261124346241	8.29010836124479E-5	0.298443901004812	14.5346207773856	8.09336687376727E-4	2.91361207455622
--	--	--	1.35297981160972	7.89995246855163E-5	0.284398288867859	1.69725709364259	7.13133232622937E-4	2.56727963744257	2.66737953101409	0.0011159593835377	4.01745378073572	14.5395467691755	0.00123397427142458	4.44230737712849
--	--	--	1.3523467132252	0.00108361114841763	3.90100013430347	1.6974058064993	1.00921414610187E-4	0.363317092596673	2.67817350858804	0.00446845190305169	16.0864268509861	14.5429873634685	5.11063738872763E-4	1.83982945994195
--	--	--	1.35079785321741	-5.53267808022404E-5	-0.199176410888065	1.69786788401888	-1.10370713040347E-4	-0.397334566945249	2.69006777377826	4.56956385932992E-5	0.164504298935877	14.5460886417164	-7.65990172320034E-4	-2.75756462035212
--	--	--	1.34985827559346	-2.62085088528219E-4	-0.943506318701588	1.69797882715424	-2.82304041930034E-5	-0.101629455094812	2.69258014328478	4.94659755262643E-5	0.178077511894551	14.5500808829796	0.00163390184003406	5.88204662412262
--	--	--	1.3497421415831	1.20124487199095E-4	0.432448153916742	1.69836809995167	4.13195890147835E-5	0.148750520453221	2.70775764272146	-2.7711140481609E-5	-0.0997601057337924	14.5599579741709	-0.0011358104068641	-4.08891746471076
--	--	--	1.34951368642163	1.69645008976065E-4	0.610722032313834	1.69860575967572	-5.04199263146263E-6	-0.0181511734732655	2.70822636315803	2.44259941212938E-5	0.0879335788366577	14.5754934715471	-0.00248043563810028	-8.92956829716101
--	--	--	1.34935835619579	5.16012063491809E-4	1.85764342857051	1.70033365663109	-8.83608751251904E-5	-0.318099150450685	2.71126306980437	3.80349480866796E-4	1.36925813112047	14.5800922895433	0.0011996926686046	4.31889360697656
--	--	--	1.34925432604946	3.65248406821779E-5	0.13148942645584	1.70107595903028	-3.28783105528067E-5	-0.118361917990104	2.71386977454314	-9.69177239300772E-4	-3.48903806148278	14.5904628625274	-0.00200590787445243	-7.22126834802875
--	--	--	1.3470288533937	3.80046728437737E-4	1.36816822237585	1.70107679518138	-4.43761923328954E-5	-0.159754292398423	2.7163629158599	0.0130060362222235	46.8217304000046	14.5997847659694	-0.00136839720397485	-4.92622993430946
--	--	--	1.34609735678285	-5.6826308592468E-6	-0.0204574710932885	1.70112844614177	-6.93861179566519E-5	-0.249790024643947	2.71672037013353	-3.88960677638265E-7	-0.00140025843949775	14.6219883147868	0.00572196553603787	20.5990759297363
--	--	--	1.34606853886287	2.06462628569511E-5	0.074326546285024	1.70275992785211	7.76733854288722E-6	0.027962418754394	2.72124578760643	4.44201710227717E-5	0.159912615681978	14.6641142349205	-0.00103933264447326	-3.74159752010374
--	--	--	1.34490512258008	-0.00317781037680064	-11.4401173564823	1.70353596215516	-4.17084577387954E-5	-0.150150447859663	2.72573909683294	-3.07487202003241E-5	-0.110695392721167	14.6925206602395	0.00257087418445992	9.25514706405571
--	--	--	1.34468597599448	-0.00153214744614443	-5.51573080611995	1.70365937994969	-4.78511918994913E-4	-1.72264290838169	2.73873013744586		--	14.6928423215249	0.00305016707033794	10.9806014532166
--	--	--	1.34456493444755	1.54408303691095E-4	0.555869893287942	1.70432295821051	1.36245178766857E-5	0.0490482643560685	2.74607124942544	-1.48365458348687E-5	-0.0534115650055273	14.7006256099074	-0.00109569459921245	-3.94450055716482
--	--	--	1.34396720869447	3.48032699907206E-4	1.25291771966594	1.7043542486297	2.07774097121332E-5	0.0747986749636795	2.76307166800398	0.00110649580671587	3.98338490417713	14.7159282076673	-0.00103491193815775	-3.7256829773679
--	--	--	1.34338199845337	1.01271405974137E-4	0.364577061506893	1.70529031005407	1.00413216093514E-4	0.36148757793665	2.78298659495095	7.32385181648509E-4	2.63658665393463	14.7376339350889	-7.53278294266934E-4	-2.71180185936096
--	--	--	1.34302054277076	-1.07536327264226E-4	-0.387130778151214	1.7082652604226	1.65996763511865E-5	0.0597588348642714	2.78632149912694	-0.0655919379252406	-236.130976530866	14.7432486214493	0.00245337885557908	8.83216388008469
--	--	--	1.34267062544567	1.24569530431496E-4	0.448450309553386	1.70970874824166	-5.04532380858461E-5	-0.181631657109046	2.80190430767473	5.98702840585471E-5	0.21553302261077	14.7464718346114	-5.65137950431724E-4	-2.03449662155421
--	--	--	1.34173667569777	7.82571529182334E-5	0.28172575050564	1.70987486951628	-3.91476661506167E-5	-0.14093159814222	2.8067786107811	-2.12135208155955E-5	-0.0763686749361438	14.7587503358815	-9.30546751992226E-4	-3.34996830717201
--	--	--	1.34113296967096	2.32647625074765E-4	0.837531450269154	1.70992591152094	-4.73432714080692E-5	-0.170435777069049	2.8138964196156	2.19897994141273E-5	0.0791632778908583	14.7698558550235	3.83873874619534E-4	1.38194594863032
--	--	--	1.34043641039248	8.84899038074327E-7	0.00318563653706758	1.71058589672761	1.00375998171912E-4	0.361353593418883	2.82222181461421	6.92026313529721E-5	0.2491294728707	14.779970090904	0.00205792134103317	7.40851682771941
--	--	--	1.33994849165975	-1.1166046186876E-4	-0.401977662727536	1.71154144987167	3.9526650663304E-5	0.142295942387894	2.82802605561458	-7.00554246460737E-5	-0.252199528725865	14.7820917154063	0.0018183124335955	6.5459247609438
--	--	--	1.3368742171932	1.02716383191268E-4	0.369778979488565	1.71237503475462	2.90039003218413E-6	0.0104414041158629	2.83568426758529	4.65351103075708E-5	0.167526397107255	14.7933663084034	-0.00196964284163771	-7.09071422989576
--	--	--	1.33674853281129	2.22891365764359E-4	0.802408916751692	1.71551142771376	-2.3411908979329E-5	-0.0842828723255844	2.83620799504839	-1.91637862613407E-4	-0.689896305408265	14.7962716464931	-1.60806549809365E-4	-0.578903579313714
--	--	--	1.33661568721689	-5.33139013844452E-5	-0.191930044984003	1.71787994892984	3.97144852125948E-5	0.142972146765341	2.8402094566985	8.67918317750229E-6	0.0312450594390082	14.7975373307196	7.56223815215487E-5	0.272240573477575
--	--	--	1.33651021341888	3.12296793813027E-4	1.1242684577269	1.71939261320793	2.17043273177024E-5	0.0781355783437286	2.84175720434592	0.00208901473637928	7.52045305096541	14.8124258971308	0.00100739040760812	3.62660546738923
--	--	--	1.33626665793092	4.17848378344377E-4	1.50425416203976	1.72022866617097	1.6172977771831E-4	0.582227199785916	2.84779291722794	6.67845895476146E-5	0.240424522371413	14.8199073585076	3.08637558455598E-4	1.11109521044015
--	--	--	1.33604176637169	2.39527119733252E-4	0.862297631039707	1.72100858885969	-4.8874120225586E-5	-0.17594683281211	2.85577764496785	0.00166196791224365	5.98308448407714	14.8254834777858	-0.00161895318186873	-5.82823145472743
--	--	--	1.33591820150385	-1.26218551989853E-4	-0.454386787163471	1.7213987453921	-6.09819776641959E-5	-0.219535119591105	2.90252217743828	0.00241876848119857	8.70756653231485	14.8256322927577	0.00209973138917705	7.55903300103738
--	--	--	1.33567581546474	-2.44696788878606E-4	-0.880908439962982	1.72161947978779	0.00224115507212001	8.06815825963204	2.94640665933968	3.02242237026033E-4	1.08807205329372	14.8259088109517	0.00130204298240256	4.68735473664922
--	--	--	1.33449330420358	2.23318928392458E-5	0.0803948142212849	1.72182053841369	1.22833821355362E-5	0.0442201756879303	2.96879820955277	-1.80291807210601E-4	-0.649050505958164	14.832869441976	0.00291614109779921	10.4981079520772
--	--	--	1.33437175330792	2.75703269806833E-4	0.992531771304599	1.72213743992206	-1.33503983848277E-4	-0.480614341853797	2.97157996760403	-9.88019590119556E-7	-0.0035568705244304	14.8354304863405	-2.55542796559682E-4	-0.919954067614855
--	--	--	1.33425599850973	-2.45119933720622E-5	-0.0882431761394239	1.72221014261383	2.21448721936439E-4	0.79721539897118	2.97499291278491	1.42229355615131E-4	0.512025680214472	14.8355667562934	-0.00312677183899969	-11.2563786203989
--	--	--	1.33365763350316	1.09456520152541E-4	0.394043472549148	1.72301091235057	-1.56563340536365E-4	-0.563628025930914	2.97807339444743	1.20174922275422E-4	0.432629720191519	14.8363427130716	-8.49978855636797E-4	-3.05992388029247
--	--	--	1.33259026000766	-1.47756397633323E-4	-0.531923031479963	1.72326332403203	1.84428686796854E-4	0.663943272468674	2.98094008072932	-2.19058294334003E-4	-0.788609859602411	14.8410032564284	-7.02716128336162E-4	-2.52977806201018
--	--	--	1.33185483193833	3.13205023091465E-4	1.12753808312927	1.72693941753426	8.56485459454782E-5	0.308334765403722	2.98559999745602	0.0010587234033532	3.81140425207152	14.8430492117722	-0.00153425829691937	-5.52332986890973
--	--	--	1.3311959651436	6.14015778186294E-4	2.21045680147066	1.72763282982676	2.67591148543017E-4	0.963328134754861	2.98559999745602	0.00126508474468475	4.5543050808651	14.8449710093812	-0.00167633668263021	-6.03481205746876
--	--	--	1.33116305199931	8.44644837433361E-7	0.0030407214147601	1.73117487819471	2.79114961351485E-5	0.100481386086535	2.99006141925333	5.68053588504757E-4	2.04499291861713	14.8471670744699	1.743965412507E-4	0.62782754850252
--	--	--	1.32726722321739	-9.79520468580847E-6	-0.0352627368689105	1.73200747422878	1.93250718598572E-6	0.00695702586954859	3.00374970868563	0.00126207970953178	4.54348695431441	14.8527150630711	-0.00158671649976908	-5.71217939916869
--	--	--	1.32721840928616	1.74562431025652E-4	0.628424751692347	1.73381108812524	1.34297766812182E-4	0.483471960523855	3.00642116803537	-7.20798708557765E-5	-0.259487535080795	14.8543856544433	-5.58354388516101E-4	-2.01007579865796
--	--	--	1.32589423799679	4.5260925904964E-4	1.6293933325787	1.7351098146128	3.35953931025804E-6	0.0120943415169289	3.00706914476116	-1.65977926773492E-4	-0.597520536384571	14.8547524762302	-0.00115788446973226	-4.16838409103614
--	--	--	1.32277478353915	0.00350213448801999	12.607684156872	1.73585547663103	-8.13022868462329E-5	-0.292688232646438	3.00910490318893	9.00254923002461E-5	0.324091772280886	14.8636034730065	-0.00266840939211533	-9.60627381161519
--	--	--	1.32194743546326	-2.52200730653044E-5	-0.0907922630350958	1.73594109178463	1.35741272560489E-5	0.048866858121776	3.01511828005578	9.87136827795758E-5	0.355369258006473	14.86388664224	-0.00141480354199653	-5.09329275118751
--	--	--	1.32158230814074	8.6325271522018E-5	0.310770977479265	1.7359548362156	1.97625508476504E-5	0.0711451830515414	3.02177702646305	-4.49673183476493E-4	-1.61882346051538	14.8644763989308	6.46483189319117E-4	2.32733948154882
--	--	--	1.32139981323241	-0.00287261560131681	-10.3414161647405	1.73624426831512	-7.0147406392948E-4	-2.52530663014613	3.0261886690155	0.00628313327199887	22.6192797791959	14.8655598415727	5.71281309874464E-4	2.05661271554807
--	--	--	1.32119452353097	-7.05899657690457E-5	-0.254123876768565	1.73656696413197	-8.18169819875723E-5	-0.29454113515526	3.02777712998253	-8.27112673040969E-5	-0.297760562294749	14.8665942864875	7.55560928920503E-4	2.72001934411381
--	--	--	1.31868110044333	-0.0306826856462624	-110.457668326545	1.73666688833594	7.82425290866992E-4	2.81673104712117	3.02856446438185	-8.30702186984751E-5	-0.29905278731451	14.8682119684473	-4.70991682127379E-5	-0.169557005565856
--	--	--	1.31829680608073	7.52865118063166E-4	2.7103144250274	1.73754041511502	-5.8555485739057E-5	-0.210799748660605	3.03209996043709	-2.69262192283599E-5	-0.0969343892220956	14.869771016846	-0.00311677493985621	-11.2203897834824
--	--	--	1.31321724967112	9.81866889887901E-5	0.353472080359644	1.74321706602615	0.0013945217183518	5.02027818606648	3.03248667361601	-1.803283967123E-5	-0.064918222816428	14.8731438677852	0.00229279241170539	8.25405268213941
--	--	--	1.31282229307535	0.00106617841037495	3.83824227734982	1.74456213297152	3.61109090652546E-5	0.129999272634917	3.03268105634623	-3.00087223062813E-4	-1.08031400302613	14.873761066292	0.00194855857565471	7.01481087235696
--	--	--	1.31182665595765	0.00136364517251315	4.90912262104734	1.74458514152571	-1.95590442679501E-4	-0.704125593646204	3.03972404136761	0.00192387597554912	6.92595351197683	14.8806112853379	2.67182079885907E-5	0.0961855487589265
--	--	--	1.30841975527954	2.22191760724768E-4	0.799890338609165	1.74610599229038	-2.23705069588019E-5	-0.0805338250516868	3.03972404136761	-1.62301179465757E-18	-5.84284246076725E-15	14.8809124686178	-0.00266679023136647	-9.60044483291929
--	--	--	1.30550399115457	2.54341324757087E-5	0.0915628769125513	1.74743815000582	2.22863795701517E-5	0.0802309664525461	3.04268233974688	-1.73696294850718E-5	-0.0625306661462585	14.8809728111793	-3.1809894881876E-4	-1.14515621574754
--	--	--	1.30537288976946	3.75760476475038E-4	1.35273771531014	1.74766394332885	-7.93469842114595E-5	-0.285649143161254	3.04635938765015	5.70902793961441E-6	0.0205525005826119	14.882268082917	-0.00109480166667591	-3.94128600003328
--	--	--	1.30112247061257	7.01576149580171E-5	0.252567413848862	1.74766394332885	2.91941237572165E-5	0.105098845525979	3.07082720498641	4.42490574864999E-4	1.592966069514	14.8840876835127	0.0038066782667294	13.7040417602258
--	--	--	1.3006327156948	1.31936559451351E-4	0.474971614024864	1.74848767739149	-1.69753499978027E-5	-0.0611112599920897	3.07861063267566	-4.36398717070585E-5	-0.157103538145411	14.8855114441659	4.14512434701065E-4	1.49224476492383
--	--	--	1.29928203999849	2.53642882831876E-4	0.913114378194754	1.75388202073906	-1.310146898204E-5	-0.047165288335344	3.0791808104434	2.39847336400584E-4	0.863450411042102	14.8862428841984	-9.81769160497776E-4	-3.53436897779199
--	--	--	1.29831957798363	0.0124264211115026	44.7351160014094	1.75456109902916	-4.28128384382169E-5	-0.154126218377581	3.1045499827057	2.03708059502515E-4	0.733349014209054	14.8882663718261	-8.63527838992489E-4	-3.10870022037296
--	--	--	1.29806212312329	-1.93157273418618E-4	-0.695366184307025	1.75462672812844	-5.28534734908897E-4	-1.90272504567203	3.12200137718177	5.18420081915217E-4	1.86631229489478	14.8887817430577	0.00109433400545229	3.93960241962825
--	--	--	1.29718550242748	4.18323261782625E-4	1.50596374241745	1.75467757086232	2.38590662229062E-5	0.0858926384024623	3.12347571084713	6.52548100754997E-4	2.34917316271799	14.8905122049948	0.00168723011943376	6.07402842996154
--	--	--	1.29537172676455	-3.81052811371114E-5	-0.137179012093601	1.75613351508573	-2.93690694023463E-5	-0.105728649848447	3.1307147440538	-0.00219468475048315	-7.90086510173934	14.8911150647895	1.44548861054407E-4	0.520375899795865
--	--	--	1.29475466462637	-7.25066176086367E-5	-0.261023823391092	1.7569157098012	-7.825798247083E-5	-0.281728736894988	3.13213459520871	-4.99888609155669E-4	-1.79959899296041	14.892177394103	6.87192313473406E-4	2.47389232850426
--	--	--	1.29402678924965	5.89947682709745E-5	0.212381165775508	1.76007192203229	-7.72020778376261E-4	-2.77927480215454	3.13643039316114	5.58564080896606E-4	2.01083069122778	14.898211908575	0.00217456645056313	7.82843922202727
--	--	--	1.2931601689182	-9.42315689031414E-5	-0.339233648051309	1.76007868671286	9.44375555068956E-6	0.0339975199824824	3.14070989135001	6.05702850359607E-4	2.18053026129459	14.9013647638345	-0.00392326649654829	-14.1237593875738
--	--	--	1.28994894918959	5.01251770673759E-4	1.80450637442553	1.76084072315228	-5.40456077986679E-5	-0.194564188075204	3.15083376423504	3.11990521612642E-4	1.12316587780551	14.9034227702594	-6.52188486420192E-4	-2.34787855111269
--	--	--	1.28898170445114	2.81873753187537E-4	1.01474551147513	1.76253839818702	-2.588254574775E-5	-0.0931771646919	3.15456067295768	-6.69887264069998E-5	-0.241159415065199	14.9051419151991	-8.66925492201745E-4	-3.12093177192628
--	--	--	1.28894395385145	-1.38101695131969E-4	-0.497166102475088	1.76303437085402	9.23178690302514E-5	0.332344328508905	3.15676208914095	3.84875571082376E-5	0.138555205589655	14.906009052666	-3.09102772771186E-4	-1.11276998197627
--	--	--	1.2888480457716	-5.48804405169262E-5	-0.197569585860934	1.76328422860285	-4.271844938836E-5	-0.153786417798096	3.16860952638484	2.61603314696739E-4	0.94177193290826	14.9079341674504	7.31012510802379E-4	2.63164503888856
--	--	--	1.28815839559722	-6.9401051707124E-5	-0.249843786145646	1.7654596516476	1.18560258350259E-5	0.0426816930060932	3.16888543777587	4.39841891872575E-5	0.158343081074127	14.9136506482635	-2.39890794009167E-4	-0.863606858433001
--	--	--	1.28775844722402	-2.21688537996471E-4	-0.798078736787296	1.7685477425835	4.09686637332958E-5	0.147487189439865	3.1726652299032	-1.16518984410731E-4	-0.419468343878632	14.9155892244267	0.0012096394922035	4.3547021719326
--	--	--	1.28528597314321	-6.41093338420255E-5	-0.230793601831292	1.77076835053973	7.83979999695536E-5	0.282232799890393	3.17309869109226	3.51780019346215E-5	0.126640806964637	14.9189875174734	0.001262463804212	4.5448696951632
--	--	--	1.28181337677225	3.14841006814827E-4	1.13342762453338	1.77159605539645	-5.9753179404697E-5	-0.215111445856909	3.17949325006197	7.38445081340076E-5	0.265840229282427	14.9245179748986	0.00221327998063638	7.96780793029097
--	--	--	1.27846407181708	-3.57737556991599E-4	-1.28785520516976	1.77306799750369	-3.56144441811588E-5	-0.128211999052172	3.17952271148487	-2.9641468820758E-5	-0.106709287754729	14.9248493256657	7.38906093945026E-4	2.66006193820209
--	--	--	1.27735628259593	1.95419070759512E-4	0.703508654734243	1.77311353018782	3.04131693502904E-5	0.109487409661045	3.18105842836638	-7.53794315787362E-4	-2.7136595368345	14.9296028431419	0.00182007328772209	6.55226383579953
--	--	--	1.2737495716798	0.0245091013290341	88.2327647845228	1.77315071954134	-1.57468772401577E-4	-0.566887580645677	3.18506440798202	6.93217765775656E-6	0.0249558395679236	14.9407193872818	0.00442115609754751	15.916161951171
--	--	--	1.27237859498332	4.59846892052854E-5	0.165544881139027	1.77464605433767	-8.74123613672378E-6	-0.0314684500922056	3.19060579622964	2.55510349594803E-5	0.0919837258541291	14.9457171534554	-0.00153515368460793	-5.52655326458855
--	--	--	1.27205638992979	0.00102070358990358	3.67453292365289	1.77551233759982	0.00221939042199978	7.98980551919921	3.19091554510778	-4.03251673021174E-4	-1.45170602287623	14.9475471267511	-0.00141626255026322	-5.09854518094759
--	--	--	1.27075538845793	1.65188853573978E-4	0.594679872866321	1.77551233759982	-9.18336257785229E-19	-3.30601052802683E-15	3.19232323775014	6.38474863311253E-4	2.29850950792051	14.9497558168944	-0.00526701170125076	-18.9612421245027
--	--	--	1.26611418616685	-6.5748493069354E-6	-0.0236694575049674	1.77614863946558	-2.86489974706002E-5	-0.103136390894161	3.19274319450266	2.07928843168619E-5	0.0748543835407028	14.9591298514612	-0.00197708491315349	-7.11750568735257
--	--	--	1.26310317312682	1.98162939914359E-4	0.713386583691692	1.78224677680426	1.41530182130141E-4	0.509508655668508	3.19336074285943	7.59960731897395E-5	0.273585863483062	14.9808747393766	-8.01547754125746E-4	-2.88557191485269
--	--	--	1.26248959075641	-3.40099732765102E-5	-0.122435903795437	1.78382957854217	-1.00227237983018E-5	-0.0360818056738865	3.1990126046992	-1.436793973703E-4	-0.51724583053308	14.9835228664955	-7.00458259171342E-4	-2.52164973301683
--	--	--	1.25613631748729	0.0553878461949272	199.396246301738	1.78384954722008	-9.80233235374891E-6	-0.0352883964734961	3.20364269063336	-3.18369574630584E-4	-1.1461304686701	15.0355101467317	0.00515107449687624	18.5438681887545
--	--	--	1.25134669591741	4.80058545435904E-5	0.172821076356925	1.78532826183029	-3.90524648684397E-5	-0.140588873526383	3.20445411121217	3.82921577087218E-4	1.37851767751399	15.0404766604663	1.80024071818332E-4	0.648086658545995
--	--	--	1.25084894428715	-8.19849097691532E-5	-0.295145675168952	1.78599810474163	-9.18755212612482E-6	-0.0330751876540494	3.20544848301917	-0.00541711823834454	-19.5016256580403	15.109692554367	-0.00143803887947062	-5.17693996609423
--	--	--	1.25019391095973	-2.02568014877001E-4	-0.729244853557204	1.78906846898799	-1.85320262166311E-5	-0.066715294379872	3.20587479334806	-0.0034589212556257	-12.4521165202525	15.1456250814351	0.0561141578511997	202.010968264319
--	--	--	1.24422032150341	4.94560762368386E-4	1.78041874452619	1.79065047625286	2.48141265124851E-5	0.0893308554449464	3.20612820743281	7.83681211806324E-4	2.82125236250277	15.154062689635	-0.0111686113804002	-40.2070009694407
--	--	--	1.24354343244501	0.00289221622022509	10.4119783928103	1.79219352198307	-2.07975672562451E-5	-0.0748712421224824	3.20657210675461	-1.86370805466001E-4	-0.670934899677604	15.2137130810912	0.00408921987048639	14.721191533751
--	--	--	1.24304778934207	9.05762022832581E-5	0.326074328219729	1.79227914883524	2.22214597738952E-4	0.799972551860227	3.23018999801013	4.29323994854979E-4	1.54556638147792	15.397952264574	0.00358033184724872	12.8891946500954
--	--	--	1.23987043537181	-3.21418673277656E-4	-1.15710722379956	1.7929212816344	-4.15315667505714E-5	-0.149513640302057	3.25998399912878	2.69520703199118E-4	0.970274531516825	15.4429242077072	-7.83976136852772E-4	-2.82231409266998
--	--	--	1.23616961014765	2.68838226304031E-4	0.967817614694512	1.79443540815265	-4.84040956523625E-5	-0.174254744348505	3.26212874220985	-3.26326194553884E-4	-1.17477430039398	15.4948901609718	-0.00113367804720894	-4.08124096995219
--	--	--	1.23485802438404	-0.00102899604205435	-3.70438575139566	1.79573398339633	-2.66004678488138E-4	-0.957616842557297	3.26277273386024	9.13794954712968E-4	3.28966183696669	15.5126984721982	-2.52266038177095E-4	-0.908157737437542
--	--	--	1.23355900538044	1.27504987036994E-4	0.459017953333178	1.79591933015844	4.62469078511543E-4	1.66488868264156	3.27221184137819	4.15257984847756E-4	1.49492874545192	15.5312655823609	-0.0112385739203124	-40.4588661131246
--	--	--	1.23339606558041	-4.11835198353711E-4	-1.48260671407336	1.79822034698504	4.16996597916845E-5	0.150118775250064	3.27222238097187	0.00277306981438294	9.98305133177859	15.657103196922	0.00437921486024293	15.7651734968746
--	--	--	1.2272863752141	1.26312323183553E-4	0.454724363460791	1.79964690059331	-0.00106374480993143	-3.82948131575315	3.28465385127845	-2.06842510165261E-4	-0.74463303659494	15.6867912027166	4.17693927926454E-5	0.150369814053523
--	--	--	1.2271375834954	8.01401263809805E-4	2.8850445497153	1.79978897019047	-1.24914166753925E-5	-0.044969100031413	3.28543941102215	1.28382137366824E-4	0.462175694520566	15.6932588104903	-0.00155697796985566	-5.60512069148038
--	--	--	1.22705040125356	3.07785184771002E-4	1.10802666517561	1.80212887702712	-3.88257891974139E-4	-1.3977284111069	3.28945944006524	-2.24950219672297E-5	-0.0809820790820269	15.7001281626738	-0.00258673980993386	-9.3122633157619
--	--	--	1.22623403456645	-2.00405530626657E-6	-0.00721459910255965	1.80493954828732	-1.06583366236446E-4	-0.383700118451206	3.29075089110797	1.58280852408441E-5	0.0569811068670388	15.7284848843674	0.00139752967143281	5.03110681715812
--	--	--	1.22573374233579	1.71277850696627E-4	0.616600262507857	1.80640648855336	-4.14018803683856E-5	-0.149046769326188	3.29133093034487	-6.61225518794699E-5	-0.238041186766092	15.7344615378647	0.0324085064314198	116.670623153111
--	--	--	1.22028009592243	1.11791576997538E-4	0.402449677191137	1.80719165464224	2.70534864018935E-4	0.973925510468166	3.2918871205409	-7.92315278097093E-5	-0.285233500114953	15.759890564157	0.00162158479483365	5.83770526140114
--	--	--	1.2194906889572	1.4073897566595E-4	0.50666031239742	1.80873753548103	8.25249527076622E-5	0.297089829747584	3.29291717058151	1.03161727493874E-4	0.371382218977946	15.7712211270147	7.72743837203869E-4	2.78187781393393
--	--	--	1.21675633451063	1.04542810538824E-4	0.376354117939766	1.81095058756103	8.67525164664279E-5	0.31230905927914	3.29542636922512	-6.53604721527513E-5	-0.235297699749905	15.864116189707	-0.00471804237037809	-16.9849525333611
--	--	--	1.21622943282245	3.72482014000858E-4	1.34093525040309	1.8111752567877	5.1654374281079E-5	0.185955747411884	3.2969752076986	1.5861048827735E-6	0.0057099775779846	15.8874253456139	-0.00631017867949865	-22.7166432461951
--	--	--	1.21506476809857	-2.60876083610448E-4	-0.939153900997613	1.81405233116885	-3.17970166238262E-5	-0.114469259845774	3.29704363968126	0.00118598692074865	4.26955291469514	15.9321525884348	0.00274388311008788	9.87797919631637
--	--	--	1.21114025319165	-6.70290561001927E-5	-0.241304601960694	1.81486241549198	-0.00107036212643991	-3.85330365518368	3.30813960251274	9.0923675708366E-5	0.327325232550118	15.9371076588318	9.51724391277776E-4	3.42620780859999
--	--	--	1.20961795283093	-2.56924200255978E-5	-0.0924927120921521	1.81555100016412	8.30055842943604E-6	0.0298820103459697	3.30871325452035	2.79906157249869E-5	0.100766216609953	15.9469516524685	0.00185998305011321	6.69593898040756
--	--	--	1.20934408753065	6.66098259007754E-5	0.239795373242791	1.81749263405603	2.36063406878893E-5	0.0849828264764015	3.36838197254462	8.86319754019997E-6	0.0319075111447199	15.947902545147	0.00321624497271664	11.5784819017799
--	--	--	1.20864902529283	-1.25643584200852E-4	-0.452316903123067	1.81776871804408	-7.65959953187199E-6	-0.0275745583147392	3.37038855171987	-5.69348363195876E-5	-0.204965410750515	15.9577733350674	-0.0034840958843741	-12.5427451837468
--	--	--	1.20641053000931	2.07477463655993E-4	0.746918869161575	1.8192435015883	-2.8217368702467E-5	-0.101582527328881	3.37039927639715	2.5429616583607E-5	0.0915466197009852	15.9943832719528	0.0116007943994099	41.7628598378756
--	--	--	1.2040350329966	3.19144602775832E-4	1.148920569993	1.82072595085575	1.40686105461142E-6	0.00506469979660111	3.37277420373198	-4.20793903161717E-5	-0.151485805138218	16.0323887724812	0.00729333203624887	26.2559953304959
--	--	--	1.2013654510635	7.93761126982521E-4	2.85754005713708	1.82129978410243	4.51317900963917E-6	0.016247444434701	3.37683933517108	-3.9895620957212E-5	-0.143624235445963	16.0615141149016	-0.0149332998612779	-53.7598795006005
--	--	--	1.20099706933847	-1.27642268048982E-5	-0.0459512164976335	1.82177310682232	4.1412097347813E-6	0.0149083550452127	3.37843278217539	3.02289144671436E-5	0.108824092081717	16.080155024145	-0.00217267333162063	-7.82162399383427
--	--	--	1.20073489166816	-3.5050560020568E-5	-0.126182016074045	1.8220220933986	1.7610905468145E-5	0.063399259685322	3.38164670890503	-1.44591733741047E-5	-0.0520530241467769	16.1056457578253	3.97041541525909E-4	1.42934954949327
--	--	--	1.19994053135745	-7.10120554111497E-5	-0.255643399480139	1.82213678300032	-2.23022334839769E-5	-0.0802880405423168	3.38200761632756	2.70707693644141E-5	0.0974547697118908	16.1136944378947	0.00516871092085778	18.607359315088
--	--	--	1.19265769650982	0.00198776282751637	7.15594617905893	1.82278403395822	-8.55322038091295E-5	-0.307915933712866	3.38649879431111	0.00219902519111111	7.916490688	16.1515111629437	0.00388092671686961	13.9713361807306
--	--	--	1.19131199815587	4.02714839262792E-4	1.44977342134605	1.82301243932148	3.72252461308542E-6	0.0134010886071075	3.38861088078187	-0.00103423223789483	-3.72323605642139	16.2429264483914	-0.0019607494029085	-7.0586978504706
--	--	--	1.19052854857231	-4.6899046704501E-4	-1.68836568136204	1.82351114910785	3.53760492552321E-6	0.0127353777318836	3.40563995127661	8.42281149560023E-5	0.303221213841608	16.2739553565859	-0.00489189010409893	-17.6108043747562
--	--	--	1.18234641154955	5.88009913534866E-5	0.211683568872552	1.8255377954047	1.56748775443105E-6	0.00564295591595178	3.4119533493263	0.00519645168752341	18.7072260750843	16.3332796988856	5.83475978376549E-4	2.10051352215558
--	--	--	1.18153504253759	1.05703925977192E-4	0.380534133517891	1.82554446513492	3.92559128301906E-6	0.0141321286188686	3.41248848659454	0.00949409356680558	34.1787368405001	16.4356602630112	1.73651714571065E-4	0.625146172455834
--	--	--	1.17965937352251	1.67395618750066E-5	0.0602624227500238	1.8258696472805	-1.20377218643629E-5	-0.0433357987117064	3.41422337960459	6.34260666015832E-4	2.283338397657	16.4541138793412	0.00936447299295311	33.7121027746312
--	--	--	1.17816705182553	4.13182566374014E-4	1.48745723894645	1.82660498986914	1.61418600767119E-4	0.581106962761628	3.42478341711849	0.00199720390487529	7.18993405755105	16.4609307507705	-0.00274225436458911	-9.8721157125208
--	--	--	1.17426476957318	-2.86065350445246E-4	-1.02983526160289	1.82687646485744	1.31456047067002E-4	0.473241769441207	3.42703680848814	-8.4124705757305E-4	-3.02848940726298	16.4696638877133	0.00733630797090824	26.4107086952697
--	--	--	1.17400024412411	1.73956802013331E-4	0.626244487247992	1.82816169706711	-0.00130569906381355	-4.70051662972878	3.42969042220512	0.0033676225512385	12.1234411844586	16.4841668328329	-0.00881764134176832	-31.743508830366
--	--	--	1.17386332935534	5.46564254528295E-5	0.196763131630186	1.82983175459129	-0.00100858529033813	-3.63090704521727	3.43109423156314	-4.56583824965573E-5	-0.164370176987606	16.5542405321508	-0.00498524420644767	-17.9468791432116
--	--	--	1.17237450462805	9.4969043774146E-5	0.341888557586926	1.83035184064505	-2.96131447191079E-5	-0.106607320988788	3.43149112092515	-1.7377220311118E-5	-0.0625579931200248	16.5901389166943	-0.00148544814996949	-5.34761333989016
--	--	--	1.17155004500261	-8.96520881875216E-5	-0.322747517475078	1.83087350313939	-5.65839319691314E-5	-0.203702155088873	3.43624596615778	-6.30543936881992E-5	-0.226995817277517	16.6185038782025	0.00835202871814148	30.0673033853093
--	--	--	1.17116660837741	9.44489200304363E-4	3.40016112109571	1.83102776937385	-4.60897352757189E-5	-0.165923046992588	3.43781465656636	3.63912282097058E-5	0.131008421554941	16.6206686008368	8.13679819400466E-5	0.292924734984168
--	--	--	1.17100247744174	-4.3154435365985E-4	-1.55355967317546	1.83337890990874	1.58060269363003E-5	0.0569016969706811	3.44425847504753	-4.15608407689317E-5	-0.149619026768154	16.6266011144643	1.72754509719271E-4	0.621916234989376
--	--	--	1.17071006873177	3.87705205593799E-4	1.39573874013768	1.83369359494244	3.03280221043035E-5	0.109180879575493	3.4496584937015	-2.57864671396105E-5	-0.0928312817025978	16.6397431194832	-0.00355966165233484	-12.8147819484054
--	--	--	1.17034112040702	1.85015594139346E-4	0.666056138901646	1.83479921521647	-2.59240927012684E-8	-9.33267337245663E-5	3.45010057162818	0.00821452517054328	29.5722906139558	16.6508242269622	-3.82380697693375E-4	-1.37657051169615
--	--	--	1.17020345321723	7.19678280193119E-5	0.259084180869523	1.83563290664116	-5.09372386305254E-5	-0.183374059069891	3.45198803696118	1.08903258403677E-5	0.0392051730253237	16.6571946794435	0.0017740146122257	6.38645260401252
--	--	--	1.16952327585488	-2.24610132817845E-4	-0.808596478144242	1.83670321797929	0.00131924751723003	4.74929106202811	3.45219645689549	-0.00918456913481095	-33.0644488853194	16.6597172489297	0.0012241194702897	4.40683009304292
--	--	--	1.16885167656241	-6.39939337093904E-5	-0.230378161353805	1.83697881754752	3.06859650630302E-5	0.110469474226909	3.4543878244892	1.4460166877629E-5	0.0520566007594644	16.6856796955723	0.00918680773701826	33.0725078532657
--	--	--	1.16871025510311	5.89440280303154E-5	0.212198500909135	1.84009382476656	-6.25372955546526E-5	-0.225134263996749	3.46566956952908	-5.50199315990251E-4	-1.9807175375649	16.7333063588371	7.14153720988875E-4	2.57095339555995
--	--	--	1.16856549541446	-4.82098054565022E-5	-0.173555299643408	1.84113058765107	1.43146057632915E-4	0.515325807478494	3.47646483108519	0.001788268454816	6.4377664373376	16.8141278039999	-0.00255992739728628	-9.21573863023061
--	--	--	1.16720914787009	3.30474639208676E-4	1.18970870115123	1.84139549052942	-3.5286740550308E-5	-0.127032265981109	3.47843642715724	-7.42832485225732E-4	-2.67419694681264	16.822042686206	0.00463459960228332	16.68455856822
--	--	--	1.16678471899184	-3.79311774966605E-4	-1.36552238987978	1.8418654887528	7.46205967102354E-5	0.268634148156847	3.4906178363406	6.78585557337765E-5	0.244290800641595	16.8253375046942	0.00109685478780268	3.94867723608965
--	--	--	1.16463799775827	6.54896105938443E-5	0.235762598137839	1.8429691493559	-5.37314349631433E-5	-0.193433165867316	3.49252787724287	-6.98131690230166E-4	-2.5132740848286	16.8398020990013	0.0084456292349744	30.4042652459079
--	--	--	1.16462836576797	-1.37392913746495E-4	-0.494614489487382	1.84477885764774	0.0013943884710646	5.01979849583256	3.5046373965171	-0.0132453443682184	-47.6832397255862	16.8487764492474	0.00499334729466828	17.9760502608058
--	--	--	1.16353988493548	5.73929278936846E-5	0.206614540417265	1.84687316602034	3.44655892588263E-4	1.24076121331775	3.51729197578701	0.00155104191176648	5.58375088235933	16.8631243060145	0.0055206323077617	19.8742763079421
--	--	--	1.16313181467989	-2.36808846744759E-4	-0.852511848281132	1.84730831973702	-1.61216070624326E-4	-0.580377854247574	3.51978356836463	8.05132017203301E-4	2.89847526193188	16.8745780902432	0.00194740618189281	7.01066225481412
--	--	--	1.16268690478815	2.23234613705884E-4	0.803644609341182	1.84738390304173	9.0621746231113E-5	0.326238286432007	3.52287284173213	0.00254462235008541	9.16064046030748	16.883009461729	-0.00273524565179508	-9.84688434646229
--	--	--	1.160865583666	-1.90728854977273E-4	-0.686623877918183	1.84807543369973	-7.30465666174319E-5	-0.262967639822755	3.5248056700038	9.05616351194078E-5	0.326021886429868	16.8969526194811	-0.00205565555979275	-7.4003600152539
--	--	--	1.16004660594322	-1.17748916903805E-4	-0.423896100853698	1.84809477835604	-1.4462026877304E-4	-0.520632967582944	3.5415131743007	0.00778253614692849	28.0171301289426	16.9002490204731	-9.09301489044046E-4	-3.27348536055857
--	--	--	1.15998169909732	-2.72512979869699E-4	-0.981046727530916	1.84935810404745	-7.77928593026226E-4	-2.80054293489441	3.5451838592734	0.00169636145205544	6.10690122739959	16.9250534236919	-0.0082074558310949	-29.5468409919416
--	--	--	1.15960276802313	3.91394264337856E-4	1.40901935161628	1.85046115333942	9.34576340070414E-4	3.36447482425349	3.54860083873601	-1.97230113840805E-4	-0.710028409826898	16.9855001668278	-0.00158305151970428	-5.69898547093541
--	--	--	1.15867093293169	-2.18446263295487E-4	-0.786406547863753	1.85046115333942	0.00115653822083714	4.1635375950137	3.55206301824701	-1.93596524277587E-4	-0.696947487399313	17.0296341855349	0.00320270645482722	11.529743237378
--	--	--	1.15857447039914	1.12545395910148E-4	0.405163425276533	1.85046115333942	0.00118619304701245	4.27029496924482	3.55736901918886	3.51284882044172E-6	0.0126462557535902	17.0398814378244	8.32504471318853E-4	2.99701609674787
--	--	--	1.15710517747026	3.14923940867839E-4	1.13372618712422	1.85104750681599	4.33759113398022E-5	0.156153280823288	3.57010405550245	-9.51521352123798E-5	-0.342547686764567	17.135834103078	-0.00329509794818198	-11.8623526134551
--	--	--	1.15560251275509	-8.05981953676938E-5	-0.290153503323698	1.85681280542745	-4.70088701800832E-5	-0.169231932648299	3.57020445508604	-3.37970538900085E-4	-1.21669394004031	17.1489903424288	9.41002658896538E-5	0.338760957202754
--	--	--	1.15504540644805	-1.0313897545272E-4	-0.371300311629792	1.85688733947792	-0.00131757293413306	-4.74326256287902	3.57171532278209	1.46995965289593E-4	0.529185475042535	17.1524934065677	-0.00236735558753522	-8.52248011512679
--	--	--	1.15433587696664	2.52840181745693E-5	0.0910224654284495	1.85838486218716	-5.55937406116533E-5	-0.200137466201952	3.57341280585735	3.12328593957445E-5	0.11243829382468	17.164686194216	0.00608676815397731	21.9123653543183
--	--	--	1.14939134256407	2.06718287305558E-4	0.744185834300009	1.85977098935921	1.43668562527827E-4	0.517206825100177	3.57376727702451	-1.90654184235336E-4	-0.68635506324721	17.1676049622576	-0.00450184413622455	-16.2066388904084
--	--	--	1.14867303849112	-5.90395481636044E-4	-2.12542373388976	1.85978337376469	-4.28284873806025E-6	-0.0154182554570169	3.58082082728532	-4.55572005746814E-5	-0.164005922068853	17.1718005158958	-0.00156916175092503	-5.64898230333011
--	--	--	1.1473198201181	1.73498036160142E-4	0.624592930176511	1.86003786826509	0.00227909137391309	8.20472894608713	3.58394702422639	5.99458103472982E-4	2.15804917250274	17.1727824960859	-9.91038058680973E-5	-0.35677370112515
--	--	--	1.14469538001267	9.66656242509458E-5	0.347996247303405	1.86044487510375	6.14213934219506E-5	0.221117016319022	3.60628869443412	-7.15823633709425E-5	-0.257696508135393	17.1752738846222	0.00280726244544078	10.1061448035868
--	--	--	1.13843954264859	3.47389184535184E-4	1.25060106432666	1.86134688670277	3.66152224834543E-6	0.0131814800940435	3.61796819312068	3.54695788710094E-6	0.0127690483935634	17.1831418404641	0.00142371075637515	5.12535872295054
--	--	--	1.13732803049854	1.06891836449438E-4	0.384810611217977	1.86173868204259	-5.42833534070167E-4	-1.9542007226526	3.61959398953491	4.60206548337309E-5	0.165674357401431	17.191004151204	0.00184018254719372	6.62465716989739
--	--	--	1.13592288083808	2.56442690210666E-4	0.923193684758397	1.86425033297079	-6.71424542567849E-6	-0.0241712835324426	3.62370034034857	1.00842918212934E-4	0.363034505566562	17.2205236676998	4.60447148470714E-4	1.65760973449457
--	--	--	1.13492703355323	3.49830511464055E-4	1.2593898412706	1.86846185882823	4.61024747391889E-4	1.6596890906108	3.62590166364456	1.87109440567317E-5	0.0673593986042341	17.2218716105671	-4.03124562083324E-4	-1.45124842349997
--	--	--	1.12885173328013	0.0152237669008315	54.8055608429934	1.86857845269618	-2.91552758268821E-4	-1.04958992976776	3.62742973793835	2.90409915016743E-5	0.104547569406027	17.2228825393579	0.00125489105901101	4.51760781243964
--	--	--	1.12611437397687	3.8664593539267E-4	1.39192536741361	1.86960588149615	-4.72785674319403E-4	-1.70202842754985	3.63027591156741	2.77289498154885E-5	0.0998242193357586	17.2258290344274	0.00155439674244727	5.59582827281017
--	--	--	1.12214115143773	-5.51297208001628E-5	-0.198466994880586	1.8737476670416	7.3852797722152E-6	0.0265870071799747	3.63903729364397	1.37960474395854E-5	0.0496657707825074	17.2307954003802	-6.35125082962939E-4	-2.28645029866658
--	--	--	1.11660693967392	7.536146236605E-6	0.027130126451778	1.88088054245499	-1.85505178636807E-5	-0.0667818643092505	3.64792058423499	0.00139517217625983	5.02261983453539	17.2348790947679	2.94654474731282E-4	1.06075610903262
--	--	--	1.11034369757429	1.60271155380773E-4	0.576976159370783	1.88095034327069	-3.18600433673234E-5	-0.114696156122364	3.6491586062275		--	17.2355528414216	0.00363749806862871	13.0949930470634
--	--	--	1.10417335619789	2.27063208174685E-4	0.817427549428866	1.88434542860053	-3.71279776450629E-6	-0.0133660719522226	3.67364557277526	8.30979959453929E-4	2.99152785403414	17.246646144211	2.36948724945485E-4	0.853015409803746
--	--	--	1.08944315525487	-6.87692466776098E-4	-2.47569288039395	1.88449169622156	-9.38491675500245E-5	-0.337857003180088	3.67703027263494	0.0015932874354134	5.73583476748824	17.2474396195825	-8.001904838857E-4	-2.88068574198852
--	--	--	1.07649226364962	5.17783079584881E-5	0.186401908650557	1.88669575205295	-0.00108031098318324	-3.88911953945966	3.67828234331704	-7.5067782436152E-4	-2.70244016770147	17.2537237418909	-0.00339065639931218	-12.2063630375239
--	--	--	1.07545837600961	-7.11382920516438E-5	-0.256097851385918	1.8870597262392	0.0028892619817462	10.4013431342863	3.69624108466445	-0.00482995425154082	-17.387835305547	17.266075376122	-0.00194102844162858	-6.98770238986289
--	--	--	1.07399205520274	-2.07863996586802E-4	-0.748310387712487	1.89395301921931	7.17447624865252E-4	2.58281144951491	3.70843124799204	-3.60453656806432E-6	-0.0129763316450316	17.2855406226648	5.29703227796699E-4	1.90693162006812
--	--	--	1.06522596736381	-4.76020128504036E-5	-0.171367246261453	1.89977736327072	2.79053526405378E-4	1.00459269505936	3.71267746177506	-0.0048997619095622	-17.6391428744239	17.2880698247161	2.55415815223173E-4	0.919496934803423
--	--	--	1.06382305306816	2.24506599174663E-4	0.808223757028787	1.90084531095146	1.10214659194069E-4	0.396772773098648	3.71718440361753	0.00285756153645866	10.2872215312512	17.2885931129381	-0.00193368804427122	-6.96127695937639
--	--	--	1.06348052149619	1.72025901509305E-4	0.619293245433498	1.90427494485751	0.0019704278354049	7.09354020745764	3.71959538174042	-3.20658991484803E-4	-1.15437236934529	17.2903576938444	-0.00532215433962809	-19.1597556226611
--	--	--	1.06001070613799	3.23155436566163E-4	1.16335957163819	1.90949130431692	-1.94890909381921E-5	-0.0701607273774916	3.72092057190814	4.56071060484678E-4	1.64185581774484	17.2923064811306	0.0025655538154558	9.23599373564088
--	--	--	1.05730797155612	-1.21840962055072E-4	-0.438627463398259	1.9103110952859	2.21293629936447E-4	0.796657067771209	3.73091087702258	9.88684868687762E-4	3.55926552727594	17.2957127798001	0.0012226989715734	4.40171629766424
--	--	--	1.05730753375447	-1.34353031482773E-4	-0.483670913337983	1.91186910640532	-9.05541842306934E-4	-3.25995063230496	3.74711041171364	2.71358920261236E-4	0.97689211294045	17.2962543257504	-0.00145420989691712	-5.23515562890163
--	--	--	1.05219217130812	2.64233449124371E-4	0.951240416847736	1.91395615736841	-2.0276572310386E-5	-0.0729956603173896	3.74932209010772	6.85851080383787E-4	2.46906388938163	17.2979248681038	9.49552548209814E-4	3.41838917355533
--	--	--	1.05023237444066	-2.26740156941163E-5	-0.0816264564988187	1.91657405341178	-3.85063144403625E-5	-0.138622731985305	3.75128428253776	3.94045747874042E-4	1.41856469234655	17.3037321634261	-2.30471885214631E-4	-0.829698786772672
--	--	--	1.04811965078988	3.69397188646296E-5	0.132982987912667	1.91703842283126	3.02981893390142E-4	1.09073481620451	3.75205695089274	0.0012544564564897	4.51604324336292	17.3054101266566	-0.00107571098515677	-3.87255954656437
--	--	--	1.04720029948096	-1.45067186004823E-4	-0.522241869617363	1.91937721658786	-8.26993362477853E-5	-0.297717610492027	3.75248814749094	-9.00005035342387E-6	-0.0324001812723259	17.3077863734687	-0.00296918654665712	-10.6890715679656
--	--	--	1.04599431810382	-1.61402213090824E-4	-0.581047967126966	1.91956886779067	3.53405837770922E-5	0.127226101597532	3.75670730506969	3.52415383471672E-4	1.26869538049802	17.3083018166151	-6.49020817867941E-4	-2.33647494432459
--	--	--	1.04294984565747	2.54569682929996E-5	0.0916450858547986	1.9216667148458	5.94816274054969E-5	0.214133858659789	3.75948649287809	7.0415618049217E-6	0.0253496224977181	17.3207547169811	0.00916442048517518	32.9919137466307
--	--	--	1.04233782139653	2.17147981705901E-4	0.781732734141244	1.9217339725412	6.76086747485638E-5	0.24339122909483	3.765640111147	2.69390989578285E-4	0.969807562481826	17.3273289898197	7.00908334028206E-5	0.252327000250154
--	--	--	1.04122902127308	3.56145430867035E-4	1.28212355112133	1.92308556313889	4.84012512223334E-5	0.1742445044004	3.76643044199163	0.00251095362799442	9.03943306077992	17.3405164859143	0.0012431954465688	4.47550360764768
--	--	--	1.04108937596758	6.32462962977136E-4	2.27686666671769	1.92335814584822	-6.35630746409052E-5	-0.228827068707259	3.77033515681049	-1.35677301605898E-5	-0.0488438285781233	17.3413235011155	8.3247565221552E-4	2.99691234797587
--	--	--	1.03866642195562	5.32739122899798E-4	1.91786084243927	1.92566498578471	-9.27905718880412E-5	-0.334046058796948	3.77360677999122	-8.97634633622647E-5	-0.323148468104153	17.3453690652257	0.00375843032060467	13.5303491541768
--	--	--	1.03669282140148	2.88699345167525E-4	1.03931764260309	1.92804153706504	7.85372753414623E-5	0.282734191229264	3.7736320561132	3.60080706078483E-4	1.29629054188254	17.3505745320238	-0.00144601871476879	-5.20566737316765
--	--	--	1.0317729792908	-8.50851302949595E-4	-3.06306469061854	1.92808279090434	1.66431060579431E-5	0.0599151818085952	3.77547098625607	2.58633626241012E-5	0.0931081054467643	17.3775724972352	-3.06041227405401E-4	-1.10174841865944
--	--	--	1.02483584254238	2.96323171611241E-4	1.06676341780047	1.92926470315497	8.2665308070556E-5	0.297595109054002	3.77756317700205	2.25592288766065E-5	0.0812132239557834	17.4081718077983	-6.69156145441415E-4	-2.40896212358909
--	--	--	1.02142371312397	1.22786422630373E-5	0.0442031121469343	1.9294598053333	2.90084394813056E-5	0.1044303821327	3.78374579711756	-1.83373987952968E-4	-0.660146356630685	17.4146835013817	2.34365483612892E-4	0.843715741006411
--	--	--	1.02141953509679	3.97166789373503E-5	0.142980044174461	1.93087986800677	4.66194749220133E-6	0.0167830109719248	3.78383645115661	-0.00404501263459736	-14.5620454845505	17.4421383647799	-0.00330382262602319	-11.8937614536835
--	--	--	1.02127124057993	7.76309760156081E-4	2.79471513656189	1.93229826490264	-2.23937788043238E-5	-0.0806176036955657	3.78389788724845	0.00266864809899284	9.60713315637423	17.5	-0.070188679245281	-252.679245283012
--	--	--	1.02064074493411	3.0885939568126E-4	1.11189382445254	1.93538634409984	-2.30082661789131E-5	-0.0828297582440872	3.78531034408642	-1.11205220793122E-4	-0.400338794855239	17.6706475239807	-0.124584719540205	-448.504990344738
--	--	--	1.01801899439861	7.49195632334186E-4	2.69710427640307	1.9368754518861	-1.32101946295927E-4	-0.475567006665337	3.78545384520465	2.63001105605764E-5	0.094680398018075	17.7771965335272	-0.00538902547058778	-19.400491694116
--	--	--	1.01736650406008	-0.00624174722962531	-22.4702900266511	1.9378823428175	5.06965546873043E-5	0.182507596874295	3.78702302231742	-1.53880871252983E-4	-0.553971136510739	17.851114922813	-0.0185652232930636	-66.834803855029
--	--	--	1.01658406949233	7.45719823636724E-5	0.268459136509221	1.93941354609918	1.24556881098723E-5	0.0448404771955403	3.7873807691736	-1.55195051332064E-4	-0.55870218479543	17.8582002902758	0.0104489415707013	37.6161896545247
--	--	--	1.01471631612463	-1.02196905459194E-4	-0.367908859653098	1.93985726164769	-1.48219299384796E-5	-0.0533589477785266	3.78790866920735	-0.00590701734305505	-21.2652624349982	17.9135220125786	0.0128947380417299	46.4210569502276
--	--	--	1.00764355658702	3.75795859453549E-5	0.135286509403278	1.94265818110703	4.46431642140564E-5	0.160715391170603	3.78865910214026	-2.74583328396314E-5	-0.098849998222673	17.9870619946092	-0.0115606976634389	-41.61851158838
--	--	--	1.00287452645119	6.17491565841324E-4	2.22296963702877	1.94351069781774	2.92302965559847E-5	0.105229067601545	3.79116001122232	1.6654980369005E-5	0.059957929328418	18.2224528301887	-0.0157530980484496	-56.7111529744186
--	--	--	1.0022830109635	-4.96806599692908E-4	-1.78850375889447	1.94475870594195	6.47895612496089E-5	0.233242420498592	3.79428914719911	-6.54035734595912E-5	-0.235452864454528	18.3465408805031	-0.0365859187706256	-131.709307574252
--	--	--	1.002268756235	0.00311572331477437	11.2166039331877	1.94484346686235	1.50295937769428E-6	0.00541065375969941	3.79513066184317	-1.52298861020313E-4	-0.548275899673127	18.4128644939966	0.00813644814763751	29.291213331495
--	--	--	1.00196500123652	9.49922422989404E-5	0.341972072276185	1.94620909379557	-6.961721310632E-5	-0.250621967182752	3.79650253924195	1.4625977287511E-4	0.526535182350396	18.485077186964	-0.0145301501076793	-52.3085403876455
--	--	--	0.999458485842008	3.09741757144183E-4	1.11507032571906	1.94688605854015	6.22622038109451E-5	0.224143933719402	3.79874575314262	2.14620116777508E-4	0.772632420399029	18.6328301886792	0.0045819778789851	16.4951203643464
--	--	--	0.997820098302652	-2.09241513722543E-5	-0.0753269449401155	1.9490847146954	-4.58794824236009E-5	-0.165166136724963	3.80111880944581	4.02130541534642E-4	1.44766994952471	18.6790094339623	-0.0143181442685783	-51.5453193668819
--	--	--	0.997194906223418	4.12207483589008E-4	1.48394694092043	1.95112683340562	2.49818696627783E-5	0.0899347307860019	3.80471639645953	-6.8659074836174E-5	-0.247172669410226	18.6810141509434	-0.0260550467587991	-93.7981683316768
--	--	--	0.996398759185767	2.22230874057479E-4	0.800031146606924	1.95174582746655	1.98512709099524E-5	0.0714645752758286	3.80676286287218	2.34747620192867E-4	0.845091432694321	18.7073113207547	-0.00756847855565492	-27.2465228003577
--	--	--	0.994171122793321	1.5238349445412E-4	0.548580580034832	1.95382961899348	-1.06330554069678E-4	-0.382789994650841	3.80992810554739	0.00115759588842175	4.1673451983183	18.7365566037736	0.0405647777742784	146.033199987402
--	--	--	0.99240810286375	-1.03273949126882E-4	-0.371786216856775	1.95599683006862	2.7123658332334E-5	0.0976451699964024	3.81085469926242	1.32959304909817E-4	0.478653497675341	18.8011530398323	-0.00879342935862969	-31.6563456910669
--	--	--	0.989835140554307	-3.55178966673943E-4	-1.2786442800262	1.96293072116003	7.36014336010673E-5	0.264965160963842	3.82247280455735	5.87228928169403E-5	0.211402414140985	18.8324947589098	0.0308336441992424	111.001119117273
--	--	--	0.989053005066238	2.28387146945949E-4	0.822193729005416	1.96354587125486	-2.15805204159652E-5	-0.0776898734974747	3.82321983415724	2.1161442960724E-4	0.761811946586064	18.8578029554462	0.0331512435486184	119.344476775026
--	--	--	0.988720474285974	1.36321982874952E-4	0.490759138349827	1.96977912186742	2.24636773758363E-5	0.0808692385530107	3.83782369691527	-5.8043636444451E-4	-2.08957091200024	18.8930817610063	0.0141446139007774	50.9206100427986
--	--	--	0.986475431337687	-1.65383057904971E-4	-0.595379008457896	1.97201696936718	0.00568463657256025	20.4646916612169	3.84281408625245	8.07823075082122E-6	0.0290816307029564	18.8966618287373	-0.00807873390936324	-29.0834420737077
--	--	--	0.985647781698713	-1.98280440946423E-4	-0.713809587407123	1.97584946242259	7.8450289647839E-5	0.28242104273222	3.84687293417065	-9.08015326350832E-4	-3.268855174863	18.9804245283019	0.0241794083041546	87.0458698949566
--	--	--	0.985511728068668	4.4633615144066E-5	0.160681014518638	1.98360786490017	6.92562003033227E-5	0.249322321091962	3.85025402642426	-4.04164880753889E-5	-0.1454993570714	19.0326959740749	0.00557107638603277	20.055874989718
--	--	--	0.985191707877674	-1.41629498678279E-4	-0.509866195241804	1.9849625612494	-3.98307934289712E-5	-0.143390856344296	3.85553727888011	-2.27811172694579E-4	-0.820120221700484	19.1294025157233	-0.00607510428661671	-21.8703754318202
--	--	--	0.984544829455006	1.41628839538544E-4	0.509863822338758	1.98771592195741	-3.1938218828909E-5	-0.114977587784072	3.85654495912186	1.23247482027352E-5	0.0443690935298467	19.1519364448858	-0.0142286875670148	-51.2232752412533
--	--	--	0.983257384895782	-1.41823192576132E-4	-0.510563493274075	1.98972653512781	6.50998694309381E-5	0.234359529951377	3.861860129838	-5.01079372005993E-5	-0.180388573922157	19.160534591195	-0.0164702384170402	-59.2928583013447
--	--	--	0.983216772752604	6.97398413626566E-4	2.51063428905564	1.99247062505855	2.8060678602937E-5	0.101018442970573	3.86395321397168	2.85643461322257E-5	0.102831646076013	19.1619049952988	0.0012371549280231	4.45375774088316
--	--	--	0.980017495406036	1.08002301027103E-5	0.0388808283697571	1.99315036349834	-1.04284704445105E-4	-0.375424936002378	3.86501937355534	1.27987239461362E-4	0.460754062060903	19.1663706992231	-0.0213913563437003	-77.0088828373211
--	--	--	0.979372791292425	-7.91408448346285E-5	-0.284907041404663	1.99382503130735	-3.92245386137205E-5	-0.141208339009394	3.87314930405587	0.00880261205467243	31.6894033968208	19.1682389937107	0.00728431142656061	26.2235211356182
--	--	--	0.979371717530348	2.05564210594267E-4	0.740031158139361	1.99406714667064	1.16149796810329E-4	0.418139268517184	3.87529743020372	-7.09915118406436E-4	-2.55569442626317	19.177358490566	-0.0354196192265001	-127.5106292154
--	--	--	0.976678274226804	1.89188711294E-4	0.6810793606584	1.99642552221198	2.45900185334693E-5	0.0885240667204895	3.8769439715339	-1.28036571387848E-5	-0.0460931656996253	19.2001715265866	-0.0306812220434104	-110.452399356277
--	--	--	0.97497774748005	3.20228455174105E-4	1.15282243862678	1.99730592403964	-1.02506579738024E-4	-0.369023687056886	3.88015953477667	0.00215564418598704	7.76031906955335	19.2148427672956	-0.00691400634338093	-24.8904228361714
--	--	--	0.969971052818115	-0.00134225579751975	-4.8321208710711	1.9979382634286	1.89459466074909E-5	0.0682054077869673	3.88432025276298	-4.21538657227982E-5	-0.151753916602074	19.2253537735849	0.0213374477428896	76.8148118744026
--	--	--	0.967173279057309	2.68949969148121E-4	0.968219888933236	2.00201282429071	-9.86395928005003E-5	-0.355102534081801	3.8857933151334	5.68857777898852E-4	2.04788800043587	19.2343184716639	7.00481547917678E-4	2.52173357250364
--	--	--	0.966803716765742	3.08069721133621E-4	1.10905099608104	2.00250985809451	-9.38154621280751E-4	-3.3773566366107	3.88902401814207	3.51785057875164E-4	1.26642620835059	19.2406603773585	0.00806043410412836	29.0175627748621
--	--	--	0.96101613317812	-6.05149268061748E-4	-2.17853736502229	2.0046285640419	5.56350988986659E-5	0.200286356035197	3.88971367186986	6.28988611531921E-4	2.26435900151492	19.2557651991614	0.0229428680419026	82.5943249508494
--	--	--	0.960505675094098	3.23323115090418E-4	1.16396321432551	2.00537615270329	4.89916727133934E-5	0.176370021768216	3.89552896543871	-0.0101638495540765	-36.5898583946754	19.2945452301878	0.00164200596814523	5.91122148532283
--	--	--	0.959062325144837	-3.86497061181016E-5	-0.139138942025166	2.00855244732847	-5.16653912645844E-5	-0.185995408552504	3.89785981849049	-4.86885005460337E-6	-0.0175278601965721	19.307192868774	8.35207605723238E-4	3.00674738060366
--	--	--	0.959056084749022	3.97070684182508E-4	1.42945446305703	2.00909191694076	-0.00139981142500137	-5.03932113000493	3.90456293403494	6.14722523767275E-6	0.0221300108556219	19.3202669449195	-0.00123120298773001	-4.43233075582804
--	--	--	0.957239258386183	1.05198123573972E-4	0.378713244866299	2.01083789659753	-2.43631369425505E-5	-0.0877072929931818	3.91804623858245	-7.19796593282456E-5	-0.259126773581684	19.3418073485601	0.0145904627641263	52.5256659508547
--	--	--	0.955909384638658	4.27772907784523E-5	0.153998246802428	2.01270132412867	-5.86388792078307E-6	-0.0211099965148191	3.93394196989233	6.07466724936999E-6	0.021868802097732	19.3501952236727	-4.15943119384099E-4	-1.49739522978276
--	--	--	0.954843991915578	0.00246515006072234	8.87454021860043	2.0133012656395	-1.67571707010227E-4	-0.603258145236817	3.94090713535689	1.27923329804022E-5	0.0460523987294479	19.3544386034215	-0.00196404672604742	-7.07056821377071
--	--	--	0.954721504630247	-0.00127198759463154	-4.57915534067354	2.01874906558799	8.98139310472888E-5	0.32333015177024	3.94173743504128	-8.35245692970944E-5	-0.30068844946954	19.3573261230678	-0.0010485327790237	-3.77471800448532
--	--	--	0.95440796897961	-1.46102765302865E-4	-0.525969955090314	2.02286787841757	-3.45494092835975E-5	-0.124377873420951	3.94643157225414	2.39595347973737E-5	0.0862543252705453	19.3880089963713	2.7075971985944E-4	0.974734991493984
--	--	--	0.954237027024246	2.47778709745262E-4	0.892003355082943	2.03250483206257	-0.0156297099605108	-56.2669558578389	3.94727394071079	2.58255836181361E-4	0.9297210102529	19.3969339622642	0.0112183116909102	40.3859220872767
--	--	--	0.952930957092464	2.87247880797184E-4	1.03409237086986	2.03399560282157	-1.15759449214314E-4	-0.41673401717153	3.95946339408059	0.00110490350914977	3.97765263293917	19.4186562221099	-4.30582260820677E-4	-1.55009613895444
--	--	--	0.952905004900331	6.42253773658995E-4	2.31211358517238	2.04078158688818	1.36653507124232E-4	0.491952625647235	3.96331525632721	0.00825690678401502	29.7248644224541	19.4359976064543	-0.00139505186287316	-5.02218670634338
--	--	--	0.952575543982596	-2.40782695608336E-4	-0.86681770419001	2.04138819788968	-1.0389107819194E-4	-0.374007881490984	4.00155483922908	-0.00551802922485762	-19.8649052094874	19.4608711684428	2.19430247937127E-4	0.789948892573657
--	--	--	0.952563213097119	-1.71568573569624E-4	-0.617646864850646	2.04217112867044	-3.49503690570244E-5	-0.125821328605288	4.01819933405267	0.00323865448868918	11.659156159281	19.4639124290371	0.00175837168594193	6.33013806939095
--	--	--	0.951212918993428	-3.45046909620751E-4	-1.2421688746347	2.0494605272122	9.46213402691517E-5	0.340636824968946	4.02735854056873	2.36454429766177E-5	0.0851235947158237	19.4682737611414	0.00105537077754417	3.79933479915901
--	--	--	0.950904313855285	1.93199407065031E-4	0.695517865434112	2.05260821794522	4.58378654326799E-5	0.165016315557648	4.03829310711901	9.35134468033399E-4	3.36648408492024	19.50716777412	-0.002120059508115	-7.632214229214
--	--	--	0.949406284421662	1.92372183978619E-4	0.692539862323028	2.05394954640144	-4.3007330217651E-5	-0.154826388783544	4.04473942939774	6.7189104216175E-4	2.4188077517823	19.521091924326	1.28508127298233E-4	0.462629258273639
--	--	--	0.949402199705593	-2.39445429636267E-4	-0.862003546690561	2.05844702535513	9.39579329671141E-7	0.00338248558681611	4.046407628098	-0.00355432594886467	-12.7955734159128	19.5280704515837	0.0015980683418698	5.75304603073128
--	--	--	0.949072458709942	-1.13553012316037E-5	-0.0408790844337733	2.06064587321226	9.64241876851831E-5	0.347127075666659	4.04831700592532	7.11886765588568E-4	2.56279235611885	19.5335661927132	-0.00115189412800375	-4.1468188608135
--	--	--	0.946047072613588	-4.13667670983087E-5	-0.148920361553911	2.07355702909179	0.00521732961875299	18.7823866275108	4.05077715974529	-3.02312341387821E-6	-0.0108832442899616	19.5379106125209	-0.00175330943581451	-6.31191396893224
--	--	--	0.94579164797512	2.6719233255212E-4	0.961892397187632	2.08352767953663	-4.66343200932339E-5	-0.167883552335642	4.05243653272344	-7.14348469071833E-5	-0.25716544886586	19.573701887635	0.00235502189217758	8.47807881183929
--	--	--	0.945733541188258	5.15259626871163E-5	0.185493465673619	2.0857154884078	-2.42931024669556E-5	-0.0874551688810402	4.05410554633735	-5.37505823610391E-7	-0.00193502096499741	19.5740909068184	0.00245295899692521	8.83065238893076
--	--	--	0.944378232953593	1.72709275726934E-4	0.621753392616962	2.086303536368	-8.51071971624624E-5	-0.306385909784865	4.0578222241192	-4.71175131819353E-5	-0.169623047454967	19.5797524487144	-0.0023470427560019	-8.44935392160684
--	--	--	0.942350471559335	2.71389164303289E-5	0.097700099149184	2.09299122428867	-1.76393628388099E-5	-0.0635017062197156	4.05920458385815	-3.64764381869304E-5	-0.131315177472949	19.5843679574549	-1.96637890114904E-4	-0.707896404413654
--	--	--	0.938977329656698	8.48223004793462E-5	0.305360281725646	2.10073421514902	1.78219646893241E-5	0.0641590728815668	4.06009301059807	-7.17556641986919E-5	-0.258320391115291	19.5866620134189	0.003815695713407	13.7365045682652
--	--	--	0.937806319530605	9.49895220911028E-5	0.34196227952797	2.10572769839818	1.77492662410857E-4	0.638973584679085	4.06116448395936	6.77227846212972E-5	0.24380202463667	19.60465524884	4.80443610524972E-5	0.17295969978899
--	--	--	0.93644220136999	1.8067279895995E-4	0.65042207625582	2.1253519083828	-4.75454589842625E-4	-1.71163652343345	4.06160518014791	-0.00112707878091526	-4.05748361129494	19.6116956555987	0.00147094408950653	5.29539872222351
--	--	--	0.936079061303405	3.18756282839517E-4	1.14752261822226	2.12707642912053	-1.30005475146473E-5	-0.0468019710527303	4.06251053673918	2.5888504523942E-5	0.0931986162861912	19.6315635970154	0.00116498347362527	4.19394050505097
--	--	--	0.930477469314627	2.45307443199298E-4	0.883106795517473	2.1302772376254	-4.26447474132361E-5	-0.15352109068765	4.06280863489781	-8.26304713895262E-5	-0.297469697002294	19.6421196993873	-0.00342261827238146	-12.3214257805733
--	--	--	0.929797855972552	-3.17316756922801E-4	-1.14234032492208	2.14173320491551	-2.46904620377067E-5	-0.0888856633357441	4.06349273668142	4.30936137169575E-6	0.0155137009381047	19.6529621777674	-0.00169763196548044	-6.11147507572959
--	--	--	0.928956525148093	-9.01087853621112E-5	-0.3243916273036	2.14869771542045	8.24096537429045E-6	0.0296674753474456	4.06481706694412	2.5368759097679E-5	0.0913275327516444	19.6588089184971	-3.95721073786434E-4	-1.42459586563116
--	--	--	0.927674065211558	3.73460300366681E-5	0.134445708132005	2.1550089728291	2.86660196919991E-5	0.103197670891197	4.0658456248822	-1.03964228523315E-5	-0.0374271222683934	19.6674986997098	-0.00388305883179732	-13.9790117944704
--	--	--	0.926531661957001	5.36787459857879E-5	0.193243485548836	2.16255851747342	-8.40356102612464E-5	-0.302528196940487	4.06624761005836	-2.81070828920513E-5	-0.101185498411385	19.6776729559748	-0.0282486608209082	-101.69517895527
--	--	--	0.9260533013364	-1.40386842282065E-4	-0.505392632215434	2.18414485771846	-0.00153719285518147	-5.53389427865329	4.06818321967429	3.0754400485182E-5	0.110715841746655	19.7322587937092	-0.00226927632188112	-8.16939475877203
--	--	--	0.925354115018651	4.99995700068144E-5	0.179998452024532	2.20431816436097	3.47058784311387E-4	1.24941162352099	4.06890590998257	1.4714058377875E-4	0.5297061016035	19.7429206410415	-0.00132341401570337	-4.76429045653213
--	--	--	0.925017584641966	-7.28501835714216E-5	-0.262260660857118	2.20709036718688	3.11474145039355E-5	0.112130692214168	4.06966561047427	6.01785572053974E-5	0.216642805939431	19.9062356919996	-0.00283525753634973	-10.206927130859
--	--	--	0.921921565536268	2.28670461888672E-4	0.823213662799219	2.23670782000372	8.3953494740416E-5	0.302232581065498	4.07807961033264	-1.34207964479586E-4	-0.48314867212651	19.9199778024417	0.0180790467549194	65.0845683177099
--	--	--	0.921752232635892	6.4447828207646E-5	0.232012181547526	2.24926445605189	-2.92258560070398E-4	-1.05213081625343	4.07948271524724	-4.53803374879729E-4	-1.63369214956702	19.9691823899371	-0.0381271579534737	-137.257768632505
--	--	--	0.920885783743177	0.00217103908123093	7.81574069243135	2.26895362733122	-0.00159730595429775	-5.7503014354719	4.08494529062037	-4.24818422456131E-4	-1.52934632084207	20.0554121151936	-0.00839310528709687	-30.2151790335487
--	--	--	0.912220294141994	-9.55830057064303E-5	-0.344098820543149	2.28369352150493	7.49510479374671E-4	2.69823772574882	4.09633942926007	1.40515533310152E-4	0.505855919916547	20.0738993710692	-0.0144242382885806	-51.9272578388902
--	--	--	0.906644795464758	9.52392668123055E-6	0.03428613605243	2.28523224815519	-3.1565389584966E-5	-0.113635402505878	4.11138026655478	2.644001784605E-4	0.9518406424578	20.08071278826	-0.0139088908656773	-50.0720071164383
--	--	--	0.903174613437496	6.46355687334914E-4	2.32688047440569	2.28689517202434	-1.30789675877092E-4	-0.470842833157531	4.11731824617657	2.86315631192369E-5	0.103073627229253	20.202030146339	-0.00176775121677208	-6.36390438037949
--	--	--	0.901343995071579	3.52217793918833E-4	1.2679840581078	2.28827943099804	8.49909474353893E-6	0.0305967410767401	4.11851728684858	-0.00381353315710481	-13.7287193655773	20.2267480577137	0.0247765526004318	89.1955893615545
--	--	--	0.898173879827829	4.02054230578072E-4	1.44739523008106	2.29168400854744	5.17977795932617E-5	0.186472006535742	4.11942421865895	5.04512392905369E-4	1.81624461445933	20.2358212831197	-2.43102483674906E-4	-0.875168941229662
--	--	--	0.894291304077672	5.54406014686001E-5	0.19958616528696	2.29178688334194	-3.18114099571006E-5	-0.114521075845562	4.11956467665182	9.35574968506961E-4	3.36806988662506	20.2940251572327	0.0318001782403993	114.480641665438
--	--	--	0.89394143653377	4.09972082835984E-4	1.47589949820954	2.29300607284207	1.31786340406801E-5	0.0474430825464484	4.11995856968014	-2.08139441536239E-5	-0.074930198953046	20.29682224429	0.00274692006639495	9.88891223902182
--	--	--	0.892710680410964	-4.96368318427977E-6	-0.0178692594634072	2.29890926589206	4.14973759145997E-5	0.149390553292559	4.12017248723305	3.28916327794788E-4	1.18409878006124	20.3143071093993	1.15596835846334E-4	0.416148609046802
--	--	--	0.891864331430828	-1.21426213921281E-4	-0.437134370116612	2.30024452686967	-1.21083882919911E-5	-0.043590197851168	4.12227757305434	-9.66339149002038E-6	-0.0347882093640734	20.3157232704402	-0.0274444986787394	-98.8001952434619
--	--	--	0.889578761245547	-5.28259996626518E-4	-1.90173598785547	2.3007465493933	5.64909616956107E-5	0.203367462104199	4.1246002754778	0.00173302532583101	6.23889117299164	20.3346573982125	-0.0247116848725586	-88.962065541211
--	--	--	0.887883095163283	0.0306221735833657	110.239824900117	2.30603440271625	-5.33131250360057E-5	-0.191927250129621	4.13115454580024	-7.32085883452249E-6	-0.026355091804281	20.3478494011281	-6.21266779396294E-4	-2.23656040582666
--	--	--	0.886803260307294	-2.05972556527657E-4	-0.741501203499565	2.30833602741531	1.25986917251005E-4	0.453552902103618	4.13302129196065	-8.00131064635239E-4	-2.88047183268686	20.361343599897	0.00221821157800985	7.98556168083546
--	--	--	0.878478273803847	1.94459922836806E-4	0.700055722212502	2.31312646500141	-3.95689144425516E-5	-0.142448091993186	4.1347547170516	3.53085630993456E-5	0.127110827157644	20.3634558093347	-0.00831238405502035	-29.9245825980733
--	--	--	0.877966391915247	9.77680301366622E-5	0.351964908491984	2.31457576800647	-4.24862175757682E-5	-0.152950383272766	4.13699008529923	-0.00111028728731523	-3.99703423433483	20.372767899332	0.00426091907633057	15.3393086747901
--	--	--	0.869228415625364	2.89844732883156E-4	1.04344103837936	2.32308661792417	2.3865393995871E-5	0.0859154183851356	4.14100444638046	-3.88513918414487E-7	-0.00139865010629215	20.3865598917217	-7.44945326687074E-4	-2.68180317607347
--	--	--	0.866526683578563	2.93176285647305E-4	1.0554346283303	2.33862594293095	-6.54308254469469E-5	-0.235550971609009	4.14630193291662	2.46776065814981E-4	0.888393836933932	20.3914993824867	0.0026216341531394	9.43788295130184
--	--	--	0.865606056463383	-1.29211574415858E-4	-0.465161667897089	2.35242683774084	4.77946486068668E-5	0.17206073498472	4.14757772462606	-4.42093117502535E-5	-0.159153522300913	20.39754291058	-0.00331387793843056	-11.92996057835
--	--	--	0.86432975412892	4.21433702982128E-5	0.151716133073566	2.36102855255141	2.69644636074586E-5	0.097072068986851	4.14825637012743	0.00172567584756549	6.21243305123577	20.4049045467316	-9.71615524710073E-4	-3.49781588895626
--	--	--	0.85908899856751	9.83256739954684E-4	3.53972426383686	2.3843716191461	-7.82297580478582E-4	-2.8162712897229	4.15061266735888	-1.46679363457984E-4	-0.528045708448742	20.4059163926036	3.86080393660045E-4	1.38988941717616
--	--	--	0.856767173233165	-5.56956903006941E-5	-0.200504485082499	2.39323206153721	9.11102159967715E-5	0.327996777588377	4.15266164184546	-0.00207812187750879	-7.48123875903165	20.4182705097195	-0.00194766827067027	-7.01160577441297
--	--	--	0.856749313607658	2.46471216602017E-4	0.887296379767261	2.4002840006633	0.00500059166804854	18.0021300049747	4.1528179310129	3.29760276928751E-5	0.11871369969435	20.4185304350816	6.05989381034356E-4	2.18156177172368
--	--	--	0.851916729715775	-3.40308392503163E-4	-1.22511021301139	2.40360939969408	0.00891423055413299	32.0912299948788	4.15670576500989	-3.27206433765071E-5	-0.117794316155426	20.4257763258946	-6.66467900602321E-4	-2.39928444216836
--	--	--	0.851376872222094	-4.22938952448089E-4	-1.52258022881312	2.40395858587903	1.23294498867801E-4	0.443860195924084	4.16176316359528	-2.60587519290799E-4	-0.938115069446876	20.4285115303983	-0.00876810887468766	-31.5651919488756
--	--	--	0.849898808463188	5.72952451028967E-4	2.06262882370428	2.40404994382466	-1.0840725400531E-4	-0.390266114419116	4.16254037172904	4.24148642951875E-5	0.152693511462675	20.4321831655354	-9.0031627711312E-4	-3.24113859760723
--	--	--	0.849297515860787	-3.19166448899651E-4	-1.14899921603874	2.40513887504941	2.06932661162092E-5	0.0744957580183531	4.16278612329516	-7.64671155496048E-4	-2.75281615978577	20.4336161673814	-5.73645479270882E-4	-2.06512372537518
--	--	--	0.849111192830171	2.77600061002698E-4	0.999360219609713	2.40815765686685	-2.10466066758388E-4	-0.757677840330197	4.17697825023666	0.00133024785039384	4.78889226141782	20.4338738195452	-0.00308362947052107	-11.1010660938759
--	--	--	0.848570668801623	1.33600633925653E-4	0.480962282132351	2.41023423686142	3.91307435525188E-5	0.140870676789068	4.17697825023666	0.00133877508020406	4.81959028873462	20.4349912438417	4.94064146924591E-4	1.77863092892853
--	--	--	0.84648953565693	3.3170783000673E-4	1.19414818802423	2.41713922875213	1.06395251832836E-4	0.38302290659821	4.17978807167825	-3.27143937983432E-4	-1.17771817674036	20.4364228838578	-0.00243453717997329	-8.76433384790385
--	--	--	0.845938575879531	1.05911740601648E-6	0.00381282266165933	2.41720094512284	-2.81071397474491E-4	-1.01185703090817	4.18163094318433	2.87026230314202E-4	1.03329442913113	20.442191413648	5.79310162370943E-4	2.08551658453539
--	--	--	0.844418423003751	-4.44901073859316E-5	-0.160164386589354	2.41788753850208	1.68197409529095E-4	0.605510674304742	4.18726666051471	-1.41708353167474E-4	-0.510150071402906	20.4479068741337	6.08443013929147E-4	2.19039485014493
--	--	--	0.844071681321518	-3.19977040024185E-4	-1.15191734408707	2.41875411735345	-3.56430390298208E-5	-0.128314940507355	4.19665821686425	1.73473503708947E-4	0.624504613352209	20.4627646740876	6.71761315607866E-4	2.41834073618832
--	--	--	0.843857668171137	5.67971615942688E-4	2.04469781739368	2.42149150223669	-2.57299673185951E-5	-0.0926278823469424	4.19711154140953	1.41333546279903E-4	0.508800766607651	20.467053956696	0.00203594993774188	7.32941977587077
--	--	--	0.842754452311394	6.97334477214028E-5	0.25104041179705	2.42164629424819	7.66512531093051E-5	0.275944511193498	4.19927507804487	2.53769182284805E-4	0.913569056225298	20.4684866952764	7.59016244835855E-4	2.73245848140908
--	--	--	0.842154323934902	3.85882598958655E-4	1.38917735625116	2.42213638589784	-6.481821561466E-5	-0.233345576212776	4.20292246397543	0.00129719829135044	4.66991384886158	20.4768546247332	-1.26211587082177E-4	-0.454361713495837
--	--	--	0.840275212845389	-3.56182324339674E-5	-0.128225636762283	2.4272001605456	-4.56503129479052E-5	-0.164341126612459	4.20930333745737	-3.7153078008551E-5	-0.133751080830784	20.4820029027576	0.0294520176943218	106.027263699559
--	--	--	0.83992171587499	-1.678541842182E-4	-0.60427506318552	2.42897214798316	-1.21307542348103E-5	-0.0436707152453171	4.21124351535065	-2.52261143382111E-5	-0.09081401161756	20.484027666728	-9.47197339023426E-4	-3.40991042048433
--	--	--	0.839724438879274	-3.4020176178994E-4	-1.22472634244378	2.42917046482755	-6.36785809230117E-5	-0.229242891322842	4.22013802541123	-7.6699936261352E-5	-0.276119770540867	20.4946499149596	0.00108440319771285	3.90385151176626
--	--	--	0.838728168044474	-1.14914053610605E-5	-0.0413690592998178	2.43134279206792	-8.72700253971933E-5	-0.314172091429896	4.22173457397862	5.48557243608247E-4	1.97480607698969	20.5133041144278	0.00246044028590354	8.85758502925275
--	--	--	0.838604295526718	7.70126736912661E-6	0.0277245625288558	2.43210778945759	-1.67146708665413E-5	-0.0601728151195487	4.22213544068836	2.00975152831605E-4	0.723510550193778	20.5158908366442	0.00120716700585929	4.34580122109344
--	--	--	0.838563162456506	-3.07855454963669E-4	-1.10827963786921	2.43437232813423	3.74138032938184E-5	0.134689691857746	4.2225613972236	5.48749006636766E-5	0.197549642389236	20.5280584524591	-3.00834461809273E-4	-1.08300406251338
--	--	--	0.837047248075848	4.62509317397404E-4	1.66503354263065	2.43503527213066	-1.94979774519141E-5	-0.0701927188268908	4.22317511871881	1.20365123271001E-4	0.433314443775604	20.5379894926771	3.03981398859002E-4	1.09433303589241
--	--	--	0.835734765313993	3.06662352113039E-4	1.10398446760694	2.43709417486977	1.27428996270055E-4	0.458744386572198	4.2243310691728	7.86113509014403E-5	0.283000863245185	20.5404343054119	5.94182422125468E-4	2.13905671965169
--	--	--	0.835365955014807	3.42998525306345E-4	1.23479469110284	2.43770524443269	-1.75029047053619E-5	-0.0630104569393028	4.23030903071324	2.59583346260163E-5	0.0934500046536587	20.5472526146362	-0.0019486055761047	-7.01498007397692
--	--	--	0.834959098770094	-3.37885707933412E-5	-0.121638854856028	2.43870003836963	5.25354036175942E-5	0.189127453023339	4.23103685790682	-6.67248263469035E-4	-2.40209374848853	20.5481628599801	-0.00385065637792331	-13.8623629605239
--	--	--	0.834811984058979	6.27132704745647E-4	2.25767773708433	2.4388699695345	3.08796599475165E-5	0.111166775811059	4.23263475134405	1.76251039980634E-4	0.634503743930282	20.548495993727	0.00179591936083222	6.46530969899599
--	--	--	0.83459568044668	-4.12069074165928E-4	-1.48344866699734	2.43943050359713	1.86662408679197E-4	0.671984671245109	4.23349946470129	-1.12175876401826E-4	-0.403833155046574	20.5521698113208	0.0038050787345704	13.6982834444534
--	--	--	0.834583924061375	3.18404077155572E-4	1.14625467776006	2.43993422087851	-5.29700525396718E-5	-0.190692189142818	4.23873480629369	-5.03788468643655E-4	-1.81363848711716	20.5940647529069	-2.53854979715539E-4	-0.91387792697594
--	--	--	0.833838266587868	1.27225123441093E-4	0.458010444387935	2.44123808006575	2.62246102680093E-5	0.0944085969648335	4.23874495369044	6.2905157277917E-5	0.226458566200501	20.6380188679245	-0.0125064548162858	-45.0232373386289
--	--	--	0.829730869118818	-3.19317848584963E-4	-1.14954425490587	2.44831708641759	9.58071322264037E-5	0.344905676015053	4.23928540680474	-1.95406732166634E-5	-0.0703464235799882	20.7212960384624	0.00219514399738982	7.90251839060335
--	--	--	0.82847363353979	-5.26553651053459E-4	-1.89559314379245	2.44888785748176	-0.00314425798750468	-11.3193287550168	4.24258335862515	1.94675830982887E-4	0.700832991538393	20.7279043524992	-0.0032757086366197	-11.7925510918309
--	--	--	0.827517189606768	4.89807431824524E-4	1.76330675456829	2.44957174779563	-2.06052592285119E-5	-0.0741789332226428	4.24435142370169	7.05555446087166E-5	0.25399996059138	20.7396440296299	0.00153983502086559	5.54340607511612
--	--	--	0.825424705326283	-3.27475939475468E-4	-1.17891338211169	2.4497020460016	-9.3204542743608E-5	-0.335536353876989	4.2465596473515	3.31537338314355E-5	0.119353441793168	20.7410377358491	0.00103078450844078	3.71082423038681
--	--	--	0.825040580944915	-0.00148140670080732	-5.33306412290635	2.45061182773009	-7.93814447449301E-5	-0.285773201081748	4.24912314118373	-6.23171442736066E-4	-2.24341719384984	20.7831977427581	0.00275250085245495	9.90900306883782
--	--	--	0.82446045682725	2.76417650369246E-5	0.0995103541329286	2.45946432453166	-9.18350490333428E-4	-3.30606176520034	4.25390703966224	2.39450089126201E-5	0.0862020320854324	20.834725744262	3.46533140664769E-4	1.24751930639317
--	--	--	0.823066286889756	1.06252002578129E-4	0.382507209281264	2.46372734132203	-1.18539519142437E-4	-0.426742268912773	4.25460249847574	7.01494847985839E-5	0.252538145274902	20.8806603773585	0.00633877145694503	22.8195772450021
--	--	--	0.822848624028915	3.73346279639288E-5	0.134404660670144	2.46993081788599	-1.60764426949106E-5	-0.0578751937016782	4.25782975741014	-3.95427068081002E-5	-0.142353744509161	20.9308838133069	0.0324521260422162	116.827653751978
--	--	--	0.821355721512713	4.4053181452208E-4	1.58591453227949	2.49133964954115	-1.86538169397062E-5	-0.0671537409829423	4.25808801777229	-3.12266854751965E-4	-1.12416067710707	21.0817896884311	0.0322119288310288	115.962943791704
--	--	--	0.820688118267637	-0.001758798977916	-6.3316763204976	2.49289737137855	8.28076041558936E-5	0.298107374961217	4.25965260435125	2.46433743714938E-5	0.0887161477373777	21.1278301886792	0.0199462738439708	71.8065858382949
--	--	--	0.820199984244267	4.26859973205117E-5	0.153669590353842	2.49407289011762	8.38096446312243E-5	0.301714720672408	4.26180200273341	5.8924158193796E-4	2.12126969497666	21.3829134907272	-0.0123654035547866	-44.5154527972318
--	--	--	0.819261344354498	-1.19141989257704E-5	-0.0428911161327734	2.49563317403012	-5.98288630305107E-5	-0.215383906909839	4.2629078636439	-2.50891235139198E-5	-0.0903208446501113	21.4228401191658	0.0223265613923955	80.3756210126238
--	--	--	0.816893886203526	-2.82315547366445E-4	-1.0163359705192	2.49654511277763	3.36583524038834E-6	0.012117006865398	4.27021804667494	5.56861766937382E-4	2.00470236097458	21.5627112799318	0.00106277549198794	3.82599177115658
--	--	--	0.815997577873241	3.93943680957186E-4	1.41819725144587	2.49697386620747	-5.67935393649802E-5	-0.204456741713929	4.27053956811975	3.08690697914358E-6	0.0111128651249169	21.5667795109225	0.0024711382582849	8.89609772982564
--	--	--	0.814575068516655	0.013277071652967	47.7974579506812	2.49849589032029	-2.06363705956001E-4	-0.742909341441604	4.27150371398201	4.54971814687818E-5	0.163789853287615	21.589358900006	-0.00490977258982354	-17.6751813233647
--	--	--	0.814371867257801	1.16591561684155E-4	0.419729622062958	2.50161401177022	3.34198367357276E-5	0.120311412248619	4.27310759159098	-8.76855457208478E-6	-0.0315667964595052	21.5982179486366	-6.15680175171273E-5	-0.221644863061658
--	--	--	0.813027356991127	2.02285079283032E-4	0.728226285418915	2.50214018267232	-3.90885756345052E-5	-0.140718872284219	4.27516984865279	1.97863843254306E-5	0.0712309835715502	21.6302070088574	-2.54315216766191E-4	-0.915534780358288
--	--	--	0.812435149209867	-9.60931947939179E-5	-0.345935501258104	2.50285048881633	-6.6703360143716E-5	-0.240132096517378	4.27613481768927	-3.93589155822215E-4	-1.41692096095997	21.6424943496692	9.45862653878393E-4	3.40510555396222
--	--	--	0.811395734776529	8.90372263270065E-5	0.320534014777223	2.50289347464222	-3.99078167008242E-4	-1.43668140122967	4.27979272385383	2.53995869972196E-4	0.914385131899906	21.6545152260999	0.00301527887991337	10.8550039676881
--	--	--	0.810074697950842	-3.40468506991805E-4	-1.2256866251705	2.50429559167707	1.73969860404403E-4	0.626291497455851	4.28849520489141	-1.32948979446533E-4	-0.478616326007519	21.6573001774342	-2.14412366536436E-4	-0.77188451953117
--	--	--	0.808897621711769	3.66246182014842E-4	1.31848625525343	2.50744420989216	1.10740532980669E-4	0.398665918730408	4.29249251735244	-3.73271648009005E-18	-1.34377793283242E-14	21.6583000424971	7.31163516492318E-4	2.63218865937235
--	--	--	0.808787772102011	0.00132020575429744	4.75274071547078	2.50770845582063	0.00127430983549145	4.58751540776922	4.29249251735244	0.00134140391167264	4.82905408202151	21.6704166192654	-0.00410853182344302	-14.7907145643949
--	--	--	0.80477548307087	3.15909189357671E-4	1.13727308168762	2.51017481801146	-7.45160777549465E-5	-0.268257879917807	4.29457032970426	5.64534514562815E-4	2.03232425242613	21.6766596509664	-7.31426695823076E-5	-0.263313610496307
--	--	--	0.801831376977944	-1.77257429738175E-4	-0.63812674705743	2.51295724390802	-8.06711215543706E-6	-0.0290416037595734	4.29562309881008	9.21447042528069E-5	0.331720935310105	21.6783537535008	-5.76429851238987E-5	-0.207514746446035
--	--	--	0.800347667442068	-8.63328870394049E-4	-3.10798393341858	2.51297135312102	-2.04841214076918E-5	-0.0737428370676905	4.29901778879959	3.30876859269251E-5	0.11911566933693	21.6830664643177	-5.05418981540407E-4	-1.81950833354547
--	--	--	0.799577538783812	-2.19528634004975E-4	-0.79030308241791	2.51337304114883	-1.38716636477063E-4	-0.499379891317427	4.30513611621588	0.00152664401284251	5.49591844623304	21.684073403877	-0.00294235866519142	-10.5924911946891
--	--	--	0.799175071645078	2.65958605120719E-4	0.957450978434588	2.51351852138021	-3.72932725391657E-6	-0.0134255781140997	4.30613790112333	2.9240804745979E-4	1.05266897085524	21.6937477896805	0.00315553129007797	11.3599126442807
--	--	--	0.798844422706387	1.51250994902268E-4	0.544503581648165	2.51538479046654	0.00124328199098278	4.47581516753801	4.31144401134425	0.00269465250709016	9.70074902552458	21.6963994708438	-0.00235962574812542	-8.49465269325151
--	--	--	0.798815639349067	1.96978017745173E-4	0.709120863882623	2.5155230211221	1.04493155025002E-4	0.376175358090007	4.31144401134425	0.0107786100283606	38.8029961020982	21.7004408557993	3.67568010300253E-4	1.32324483708091
--	--	--	0.798815146570348	1.25300151810498E-4	0.451080546517793	2.51721445772961	-6.85487068550948E-5	-0.246775344678341	4.31561560538476	1.79626459254543E-4	0.646655253316355	21.7052425572212	6.50958536823916E-4	2.3434507325661
--	--	--	0.798687052065966	-0.00155207326482455	-5.58746375336838	2.51757776890458	1.0409948854957E-4	0.374758158778452	4.32050849253651	-8.53543422606305E-5	-0.30727563213827	21.7170628738259	6.77505957136653E-4	2.43902144569195
--	--	--	0.798444014891467	1.3625792600173E-4	0.490528533606228	2.51772153119617	-1.8107820189958E-6	-0.00651881526838488	4.3314560917867	0.00139039543673921	5.00542357226116	21.727516500762	2.15933692145408E-4	0.777361291723469
--	--	--	0.798441025397679	-1.63288704716939E-4	-0.58783933698098	2.51779866101867	4.05838373132514E-5	0.146101814327705	4.33335744118891	5.64426499460505E-4	2.03193539805782	21.7389827539025	-8.0005644639848E-4	-2.88020320703453
--	--	--	0.797810704166899	-5.10375893237013E-4	-1.83735321565325	2.51926925193858	-3.3117119755458E-5	-0.119221631119649	4.3347073646885	-1.84136444189487E-4	-0.662891199082153	21.7393537397237	6.62962751091913E-4	2.38666590393089
--	--	--	0.796995340993067	-3.27875131271997E-4	-1.18035047257919	2.52951864439324	6.52570179489921E-4	2.34925264616372	4.33749986487137		--	21.7430166072748	-0.00119692581436765	-4.30893293172354
--	--	--	0.796466487953828	-1.70956662283189E-4	-0.61544398421948	2.52983448867042	-9.15391454521926E-5	-0.329540923627893	4.34262511657461	0.00219030757004877	7.88510725217557	21.7548303620005	-0.00265680530348189	-9.56449909253481
--	--	--	0.794865708608641	1.94494423822017E-4	0.700179925759261	2.53449356538872	2.49574914831553E-5	0.0898469693393591	4.35740406944096	-3.7161812070661E-4	-1.3378252345438	21.7576045910207	0.001257554979839	4.5271979274204
--	--	--	0.794463173821042	-1.43651404924073E-4	-0.517145057726663	2.55074389389987	-6.48663581420012E-4	-2.33518889311204	4.36109951547102	-0.00144699130226913	-5.20916868816887	21.7592800587118	0.00382504728832558	13.7701702379721
--	--	--	0.794071764055653	3.57824171101523E-5	0.128816701596548	2.55145427103567	-1.6414669551189E-5	-0.0590928103842804	4.36200729217013	6.48663833234798E-5	0.233518979964527	21.770861856424	-0.00382557425198864	-13.7720673071591
--	--	--	0.793044671588634	2.62706344324762E-4	0.945742839569143	2.55203978307726	1.05387355098696E-4	0.379394478355306	4.36510755457153	-3.93308995036827E-5	-0.141591238213258	21.7863248232177	0.00123299555999222	4.43878401597199
--	--	--	0.792426847971987	8.87064105250159E-5	0.319343077890057	2.55318191244363	-8.53235137711482E-6	-0.0307164649576134	4.37082546118434	5.59588067096801E-4	2.01451704154848	21.7977693959061	-9.94534238820232E-4	-3.58032325975284
--	--	--	0.79162384121747	4.01113462233481E-4	1.44400846404053	2.56003119626915	-3.59472972967779E-5	-0.1294102702684	4.37703894396325	0.00139698424137552	5.02914326895187	21.8114412392955	0.0011760306381473	4.23371029733028
--	--	--	0.791466193933258	-6.73517960466295E-5	-0.242466465767866	2.56049750854112	-0.0022379678681421	-8.05668432531156	4.37877133207956	3.7246503932119E-5	0.134087414155628	21.8134505950937	-9.60234096044923E-4	-3.45684274576172
--	--	--	0.78963577013431	-3.69790400718849E-5	-0.133124544258786	2.56168027428061	-2.8709011259673E-7	-0.00103352440534823	4.38434488401911	-5.79299628576807E-6	-0.0208547866287651	21.8204363989592	0.00155566791838251	5.60040450617704
--	--	--	0.789614828451998	4.30175585901601E-4	1.54863210924576	2.56326783068019	3.60872291533323E-5	0.129914024951996	4.38638459549647	-4.89220269925588E-4	-1.76119297173212	21.8256381798002	0.015581795838524	56.0944650186864
--	--	--	0.788409231610262	8.27604748974026E-5	0.297937709630649	2.56327358463536	8.33182262955652E-5	0.299945614664035	4.38948754949242	-2.8364858373601E-4	-1.02113490144964	21.8820877282695	-0.0050231234219395	-18.0832443189822
--	--	--	0.788390858640927	7.00085566575566E-4	2.52030803967204	2.57122618293224	1.42720371954222E-5	0.0513793339035199	4.39569627711786	7.69002147713279E-5	0.27684077317678	21.8832635753648	9.01337164337936E-4	3.24481379161657
--	--	--	0.78799594871346	-1.6147598033065E-4	-0.58131352919034	2.57226759337267	1.05603853502626E-4	0.380173872609454	4.39802228818084	-1.98850572054481E-4	-0.715862059396132	21.8944550860378	-0.00216104742861211	-7.7797707430036
--	--	--	0.787584580116316	-5.65287559708564E-4	-2.03503521495083	2.57335678284661	-2.31749493792843E-5	-0.0834298177654235	4.40497862879076	0.00137655582149711	4.9556009573896	21.911181745035	-5.22350208783166E-4	-1.8804607516194
--	--	--	0.787024116545702	-1.25557077185091E-4	-0.452005477866328	2.57378024302842	-8.46604771184012E-5	-0.304777717626244	4.41342118736266	2.26271460062314E-4	0.81457725622433	21.9303311676822	-1.32494993635313E-4	-0.476981977087127
--	--	--	0.787015739422149	-1.61731365785662E-4	-0.582232916828383	2.57395839413115	-4.05293015188434E-4	-1.45905485467836	4.42091434772883	4.09009461310151E-4	1.47243406071654	21.9396571224574	6.26421361590433E-5	0.225511690172556
--	--	--	0.78650561106511	-2.52875288530024E-4	-0.910351038708086	2.57438729443548	-1.31104428739136E-4	-0.47197594346089	4.44306495197297	-1.88053887052137E-4	-0.676993993387693	21.9525189388149	-6.38792608743858E-4	-2.29965339147789
--	--	--	0.78641250567498	2.21562545732862E-4	0.797625164638303	2.5758187687735	1.65737564537497E-4	0.596655232334989	4.45943408510803	5.27248707312921E-4	1.89809534632652	21.9526761237087	2.82345280088701E-4	1.01644300831932
--	--	--	0.785819697705855	-1.13490212644568E-5	-0.0408564765520445	2.57813813038135	6.13201645609814E-4	2.20752592419533	4.47820336428688	-0.00514292031291043	-18.5145131264775	21.9535167848144	-0.00122251409349593	-4.40105073658535
--	--	--	0.783322837632274	-5.08997131618568E-4	-1.83238967382685	2.60001937744477	-6.61571846136502E-6	-0.0238165864609141	4.48479384708778	5.86316207444656E-4	2.11073834680076	21.957734288846	0.00259618345532856	9.34626043918282
--	--	--	0.782967364663024	-2.61334865872416E-4	-0.940805517140697	2.61272751392146	-0.00137636696200341	-4.95492106321228	4.5038570544992	-2.90642398032033E-4	-1.04631263291532	21.9771274305388	0.00298891842298667	10.760106322752
--	--	--	0.782573386692525	-1.44904911419422E-4	-0.521657681109919	2.65192956551662	4.66195272222051E-4	1.67830297999938	4.50863936735576	0.0036956060388162	13.3041817397383	21.9783710611431	-4.62925325664252E-5	-0.166653117239131
--	--	--	0.782510810831206	4.94337408891401E-4	1.77961467200904	2.65264419554801	-0.00461023339569392	-16.5968402244981	4.54287257312173	0.0391832219838862	141.05959914199	21.9846268457377	-5.07493148557313E-4	-1.82697533480633
--	--	--	0.782378001736542	-1.98133606013098E-4	-0.713280981647153	2.65562547204278	-0.00181125399770694	-6.52051439174499	4.56011464197431	-1.52611331846554E-4	-0.549400794647594	21.9887269381938	-1.48119178541084E-4	-0.533229042747902
--	--	--	0.782370483943138	1.73520742325447E-4	0.624674672371609	2.65835330511877	0.00116362084480267	4.18903504128961	4.56595744360778	7.96301669714855E-5	0.286668601097348	21.9897823543274	-0.00146358646834886	-5.2689112860559
--	--	--	0.78236651404255	7.1142437255611E-4	2.561127741202	2.67664737689312	-1.20843654898619E-4	-0.435037157635028	4.58327963489532	-0.00172086876254834	-6.19512754517403	21.9959512892928	0.00167832313307077	6.04196327905477
--	--	--	0.782363213120671	1.55592593727144E-4	0.560133337417718	2.68973258739105	5.40356549560404E-4	1.94528357841745	4.60172746161356	-5.95643266409254E-4	-2.14431575907332	22.0083398676951	-1.73624372048588E-4	-0.625047739374917
--	--	--	0.781972367080278	3.20572654222658E-4	1.15406155520157	2.69945097981433	0.00118850927910725	4.2786334047861	4.61287028128437	-6.87329441808834E-4	-2.4743859905118	22.0141830381239	-0.00228346356291926	-8.22046882650934
--	--	--	0.780930366620649	1.32946733278187E-4	0.478608239801473	2.70850432968088	-1.88891461345366E-4	-0.680009260843318	4.61543528005738	-2.40294671225746E-5	-0.0865060816412686	22.0197645733115	-0.00145992126043354	-5.25571653756074
--	--	--	0.779295935317123	-1.27088597389391E-4	-0.457518950601808	2.72106082617771	-2.72610653836236E-4	-0.981398353810449	4.61908184579628	4.93178270514655E-5	0.177544177385276	22.0338683363692	-1.03930038443573E-4	-0.374148138396863
--	--	--	0.778813708440218	-2.76644563638653E-4	-0.995920429099151	2.72878916040511	0.00101066265200189	3.63838554720681	4.62433192366307	-0.00170863468725998	-6.15108487413593	22.045948945616	0.016821056817922	60.5558045445192
--	--	--	0.777486004282607	4.30622980120985E-5	0.155024272843555	2.73190156023719	1.96669715026948E-5	0.0708010974097013	4.62494663053185	7.53906224517497E-5	0.271406240826299	22.0599131865688	0.00144470256345898	5.20092922845233
--	--	--	0.777285290195557	-3.06146345199791E-4	-1.10212684271925	2.73862909363076	0.00154649475115489	5.56738110415761	4.62728809436788	-7.7951739493944E-6	-0.0280626262178198	22.1117470355481	3.79039380296053E-4	1.36454176906579
--	--	--	0.777249820773348	-3.15745030799774E-4	-1.13668211087919	2.76933380556443	1.86226564892586E-5	0.067041563361331	4.62907622801643	-2.41233173929669E-6	-0.00868439426146808	22.198417647544	0.00193771445799312	6.97577204877523
--	--	--	0.775612820499353	-8.40946866970767E-6	-0.0302740872109476	2.77209764053144	-1.89611657067259E-5	-0.0682601965442132	4.63580297264843	-3.92853514584781E-6	-0.0141427265250521	22.2192027111266	-0.0029360622133178	-10.5698239679441
--	--	--	0.775243549893354	-1.14243694098271E-4	-0.411277298753776	2.77504635162924	8.1276954659329E-5	0.292597036773584	4.64347415053363	-4.78509699591584E-4	-1.7226349185297	22.2246229442273	0.00812077665111278	29.234795944006
--	--	--	0.774998977531207	-0.00456383355237121	-16.4298007885364	2.77762263457103	6.93363481992532E-6	0.0249610853517312	4.65005512234192	7.42362415029618E-6	0.0267250469410662	22.2342853032048	-0.00206005279212789	-7.41619005166041
--	--	--	0.774830431887367	3.08807889241135E-4	1.11170840126809	2.78323916826543	-2.13643326837087E-5	-0.0769115976613513	4.68712645928026	-6.08624053639432E-5	-0.219104659310196	22.2388048575465	2.46638979726466E-4	0.887900327015278
--	--	--	0.774821531368018	4.30304571151289E-4	1.54909645614464	2.78685865191305	1.07103198053719E-4	0.385571512993388	4.6874122796657	-3.44742482279422E-5	-0.124107293620592	22.2438562275745	0.00138244162587207	4.97678985313945
--	--	--	0.774802118287057	-1.10046013721892E-4	-0.396165649398811	2.78731971837637	-4.3586788059991E-5	-0.156912437015968	4.69074146095251	-0.0019698212584481	-7.09135653041316	22.2471698113207	0.00815097193354463	29.3434989607607
--	--	--	0.7743777274552	2.27212165715214E-4	0.81796379657477	2.78831208913125	4.39786185982983E-5	0.158323026953874	4.69320471851717	2.94433745318592E-5	0.105996148314693	22.2869458690341	-0.00168241275984278	-6.05668593543401
--	--	--	0.774281752489489	-7.52079264659948E-5	-0.270748535277581	2.78872136306692	-1.94295712246561E-5	-0.069946456408762	4.69756409501608	0.0017020159764551	6.12725751523836	22.2912701606415	9.51150370122636E-4	3.42414133244149
--	--	--	0.774012537764286	3.03289882433326E-4	1.09184357675997	2.7888545814885	4.17431111936256E-5	0.150275200297052	4.69820840054753	1.34717027922437E-4	0.484981300520773	22.297935091384	4.54862955346431E-5	0.163750663924715
--	--	--	0.773757756902579	1.63368735858731E-4	0.588127449091432	2.80038404242368	-0.0064292111329195	-23.1451600785102	4.70908964042256	-6.24261194718053E-5	-0.224734030098499	22.3208002682711	-0.00150659906100599	-5.42375661962156
--	--	--	0.772956931077418	-5.73074425908152E-4	-2.06306793326935	2.8153144522337	-1.06335979613471E-4	-0.382809526608496	4.7091037075073	-1.75673022556652E-4	-0.632422881203947	22.3328341327637	0.00107099640660576	3.85558706378074
--	--	--	0.772804580072573	9.11742665365426E-5	0.328227359531553	2.82133692095522	0.00190611270378553	6.86200573362791	4.71085114038263	0.00470656400970838	16.9436304349502	22.3334332157334	-0.00110144854350777	-3.96521475662797
--	--	--	0.771969499626711	1.67549182914945E-5	0.0603177058493802	2.82308779939988	-5.62626659541501E-4	-2.0254559743494	4.7375278925256	7.43929123485201E-4	2.67814484454672	22.3416723763342	9.51703832472579E-4	3.42613379690129
--	--	--	0.769890183947955	3.69029911697389E-4	1.3285076821106	2.82826487103001	-2.57283165218593E-4	-0.926219394786935	4.75760711127418	-1.49274626221987E-4	-0.537388654399153	22.351357793064	-6.16157642103577E-4	-2.21816751157288
--	--	--	0.769855378926723	-7.25222647888463E-4	-2.61080153239847	2.83095088800699	0.00239583419290655	8.62500309446358	4.76030069808238	-6.97031566279426E-4	-2.50931363860593	22.3565323859098	0.00131709343685558	4.74153637268009
--	--	--	0.768653807987303	-5.39222852380259E-5	-0.194120226856893	2.83350428728229	-5.83236926442477E-4	-2.09965293519292	4.77631187037109	-4.44583820153913E-4	-1.60050175255409	22.3573966793726	4.30333221115009E-4	1.54919959601403
--	--	--	0.768470151106154	0.00413167938214025	14.8740457757049	2.8627086376149	1.13670496388472E-5	0.0409213786998499	4.79793211922479	3.15855601261348E-5	0.113708016454085	22.3750166807546	-0.00198277731303482	-7.13799832692535
--	--	--	0.768435001589652	2.92611261687208E-4	1.05340054207395	2.8637643757949	5.45673541792494E-5	0.196442475045298	4.81187677553992	0.00150371149235623	5.41336137248243	22.3986935352314	0.00489160224382894	17.6097680777842
--	--	--	0.768429409629467	-5.68855329682704E-4	-2.04787918685774	2.86638405127042	-4.46557897074088E-4	-1.60760842946672	4.81413322264674	5.46217617822719E-5	0.196638342416179	22.4576722973515	-0.00247881952267156	-8.92375028161762
--	--	--	0.768246203714631	1.94251031157716E-4	0.699303712167778	2.87423205663397	8.55552380825744E-5	0.307998857097268	4.81526078797295	4.67763693863731E-5	0.168394929790943	22.6876809282641	-4.01705338685654E-4	-1.44613921926835
--	--	--	0.768226427643667	2.92036877419037E-4	1.05133275870853	2.87756398906269	4.3788723305519E-5	0.157639403899868	4.81743863500978	7.05152778371865E-4	2.53855000213871	22.7219374152449	0.00576266819560575	20.7456055041807
--	--	--	0.767162741488906	-5.95881469430338E-4	-2.14517328994922	2.88067689307363	-5.3486543026845E-5	-0.192551554896642	4.81752120771567	0.00170834085379988	6.15002707367957	22.7323185772754	-0.00335157465043968	-12.0656687415829
--	--	--	0.767048402453619	-3.34221294030723E-4	-1.2031966585106	2.88129254118621	-2.21852214848966E-5	-0.0798667973456278	4.81940048325934	-7.5893820032983E-5	-0.273217752118739	22.7726970033296	-0.0254721197856371	-91.6996312282936
--	--	--	0.766840019562331	-1.85823976369348E-5	-0.0668966314929653	2.88259283645591	2.55823378620516E-4	0.920964163033858	4.82315410329125	1.4491966145881E-5	0.0521710781251716	22.8097035040431	-0.0147174064578632	-52.9826632483075
--	--	--	0.766133714188917	-5.44524344470951E-4	-1.96028764009542	2.884597395848	-2.42695268264731E-5	-0.0873702965753032	4.82408219657005	-1.2131443767235E-5	-0.043673197562046	22.8150106009071	-4.96921821962511E-4	-1.78891855906504
--	--	--	0.765012211466622	-0.00146005669984075	-5.2562041194267	2.8854863933518	-1.8898638622003E-4	-0.680350990392108	4.82879027856977	0.00301799392410611	10.864778126782	22.8215851528435	-0.00386721100291756	-13.9219596105032
--	--	--	0.764916991512566	-3.40112947652696E-4	-1.22440661154971	2.88881460202574	-1.08191089853024E-5	-0.0389487923470886	4.84002008399754	5.61490271388779E-4	2.0213649769996	22.8401555683863	0.00226005018474059	8.13618066506613
--	--	--	0.764720986163976	2.40522205319242E-4	0.865879939149271	2.89292892435626	-6.26478314713482E-4	-2.25532193296854	4.8594253482124	0.00792268082605983	28.5216509738154	22.8424360312266	-0.00236382550111352	-8.50977180400867
--	--	--	0.763707777412604	-3.96111669402974E-4	-1.42600200985071	2.8986541608372	-1.94409113040353E-4	-0.699872806945271	4.87359377412297	2.15637892935292E-4	0.776296414567051	22.8518867924529		--
--	--	--	0.76343408793553	0.00857705303155944	30.877390913614	2.89905404459238	5.50131166332387E-5	0.198047219879659	4.8744015867998	-0.00165477523000875	-5.9571908280315	22.8562785216596	0.00123751172636995	4.45504221493182
--	--	--	0.762851051267544	5.08754407570774E-4	1.83151586725479	2.91084281903936	-0.0100061192879449	-36.0220294366016	4.88794684249137	-4.54061682391939E-5	-0.163462205661098	22.8699689317658	-0.00108933942166518	-3.92162191799465
--	--	--	0.762164965870259	-5.53040804094093E-4	-1.99094689473874	2.91963001603656	-9.98726592028843E-5	-0.359541573130383	4.89580519192291	4.09299389427011E-5	0.147347780193724	22.8772417231045	0.00145221911198334	5.22798880314002
--	--	--	0.761201889179905	-5.6977013733878E-4	-2.05117249441961	2.93391641304845	2.80839260172785E-4	1.01102133662203	4.89630868189709	-0.00142200407696119	-5.11921467706028	22.8788511391624	0.00273531281058721	9.84712611811396
--	--	--	0.760173108442522	5.58130035567197E-4	2.00926812804191	2.94213971477656	-5.46047991549985E-5	-0.196577276957995	4.90000669887495	-1.47547309818026E-4	-0.531170315344894	22.8847142838148	-0.00300331633738007	-10.8119388145683
--	--	--	0.759716110868287	9.54453206358866E-4	3.43603154289192	2.94556364945018	-5.31477337684642E-4	-1.91331841566471	4.90140774104109	0.00422535150089749	15.211265403231	22.8904722718937	1.54913050108952E-4	0.557686980392227
--	--	--	0.759300859123296	1.67677640588713E-4	0.603639506119367	2.94647035580415	-0.00345416843195175	-12.4350063550263	4.92056993154993	3.31484897043455E-4	1.19334562935644	22.8919119037346	-0.00527578174795088	-18.9928142926232
--	--	--	0.759289308918529	7.75013126922961E-4	2.79004725692266	2.98873987446967	2.49412300747074E-4	0.897884282689466	4.92533377635392	2.23143912019152E-4	0.803318083268947	22.8931935725784	0.00426240159697632	15.3446457491148
--	--	--	0.75773718430522	-8.62802330252177E-4	-3.10608838890784	3.00261663764986	1.0511563239737E-4	0.378416276630532	4.9272035113248	-2.03356380508361E-4	-0.7320829698301	22.8951861133129	0.00261737617409504	9.42255422674214
--	--	--	0.757255691781327	0.00215435915622311	7.7556929624032	3.00817166063565	-6.99814212826292E-5	-0.251933116617465	4.93307237372552	5.241113003874E-5	0.188680068139464	22.9074882095786	-0.00461117822983529	-16.600241627407
--	--	--	0.756168152722514	-7.32810811922113E-5	-0.263811892291961	3.00863216572875	2.64165163368271E-5	0.0950994588125776	4.93830556274563	-7.2360500558013E-5	-0.260497802008847	22.9338986080881	-4.8229660626707E-4	-1.73626778256145
--	--	--	0.755969598692389	0.0013693059994779	4.92950159812044	3.01031036023895	6.59198682062656E-5	0.237311525542556	4.95109426832518	-8.79278314476071E-5	-0.316540193211386	22.9402672621392	-0.00132520454600107	-4.77073636560385
--	--	--	0.754047539522863	-3.83479006573178E-4	-1.38052442366344	3.01045708071393	-6.63987500657235E-6	-0.0239035500236605	4.96281393332711	1.34761074946896E-4	0.485139869808826	22.9412398921833	0.00346859765425943	12.486951555334
--	--	--	0.753941687795168	-4.83431734072519E-4	-1.74035424266107	3.01227770478746	1.31613652776992E-5	0.0473809149997171	4.96706056428323	4.00879043822526E-4	1.44316455776109	22.9799488836633	0.00122228743380366	4.40023476169318
--	--	--	0.753827391455045	-1.32300589433658E-4	-0.476282121961169	3.01598993271942	-6.55175864257165E-5	-0.235863311132579	4.97501483060208	4.57376161075204E-5	0.164655417987073	23.0092891091248	-0.00513826162420067	-18.4977418471224
--	--	--	0.752998783904868	-3.9294510179072E-4	-1.41460236644659	3.01993682855207	-1.14209281276937E-5	-0.0411153412596973	4.98179435233231	4.75301142413461E-5	0.171108411268846	23.0245283018868	-0.0416118598382745	-149.802695417788
--	--	--	0.752915577815885	0.00365226848893746	13.1481665601749	3.02079183297289	4.7272070654666E-5	0.170179454356798	4.98602872481111	-2.02231214186966E-5	-0.0728032371073078	23.0256264554226	0.00457393184313625	16.4661546352905
--	--	--	0.752519055703291	-7.63650651787984E-6	-0.0274914234643674	3.02265892506227	-2.08932738494409E-5	-0.0752157858579872	4.98724455527808	1.17940696657047E-5	0.0424586507965369	23.0343863057923	-0.0385596229503033	-138.814642621092
--	--	--	0.752424403943704	-2.12962896651316E-4	-0.766666427944738	3.05167079587545	6.35870765739201E-5	0.228913475666112	4.98852459549572	-2.3062849573643E-5	-0.0830262584651148	23.0457901178181	0.00404093132551532	14.5473527718552
--	--	--	0.752226904416327	-8.70951371032698E-4	-3.13542493571771	3.05524039309534	2.22352376119001E-5	0.0800468554028404	4.99188808853292	8.16612114181782E-4	2.93980361105442	23.0618254609459	0.00162089780422571	5.83523209521256
--	--	--	0.75148841685813	4.62898425440657E-4	1.66643433158637	3.0596308814658	1.47794856491154E-5	0.0532061483368154	4.99499658202865	2.56156427658014E-4	0.92216313956885	23.0692107035335	0.00229882411648926	8.27576681936134
--	--	--	0.751287565074721	-1.94333147768019E-5	-0.0699599331964868	3.06005691479938	1.42681236189886E-4	0.51365245028359	5.00015709634181	1.40136270994066E-4	0.504490575578638	23.0829958986121	-0.00209745124424257	-7.55082447927325
--	--	--	0.750897472686963	-2.04378376667119E-4	-0.735762156001628	3.06543488625508	4.35889104605981E-5	0.156920077658153	5.00936005234741	-1.87071315405226E-4	-0.673456735458814	23.1048566474718	0.00346039400905506	12.4574184325982
--	--	--	0.750821538173843	1.74540087263139E-4	0.6283443141473	3.06669967033444	4.34088782114422E-5	0.156271961561192	5.00991592193316	6.88090220463085E-4	2.47712479366711	23.1078605002571	-0.00294791163640412	-10.6124818910548
--	--	--	0.748516217871317	1.5534961305029E-4	0.559258606981044	3.07429240352364	4.06983079186268E-5	0.146513908507056	5.04889244357636	0.00252444622178818	9.08800639843745	23.122100502441	-1.52970016785325E-4	-0.55069206042717
--	--	--	0.748131119893497	-2.3729336197671E-4	-0.854256103116156	3.08090256961631	-8.96666159850409E-5	-0.322799817546147	5.05957750246506	-2.54213985373795E-4	-0.915170347345662	23.1221138838486	-0.00311657504074136	-11.2196701466689
--	--	--	0.747510114223384	-1.81786410760079E-4	-0.654431078736284	3.10585984850273	7.32460687909655E-5	0.263685847647476	5.10848576768048	-0.00159466754376727	-5.74080315756217	23.1280660377359	0.0117924528301886	42.452830188679
--	--	--	0.745288513793882	0.00485688483464575	17.4847854047247	3.12458495500299	8.73104128084806E-6	0.031431748611053	5.12365099790493	-7.07210331487331E-4	-2.54595719335439	23.1704389633347	9.04631748577541E-4	3.25667429487915
--	--	--	0.743475235661508	-6.28946006511453E-5	-0.226420562344123	3.12823229113682	5.69863433534501E-5	0.20515083607242	5.15277845001349	3.95557108197271E-4	1.42400558951018	23.3943396226415		--
--	--	--	0.74280790685585	-0.0011299508511674	-4.06782306420264	3.12941605931053	3.52315210100597E-5	0.126833475636215	5.16104904654999	2.40272557027617E-6	0.00864981205299421	23.6078167115903	-0.00182341610918953	-6.56429799308231
--	--	--	0.742531625533296	-0.00170777147263306	-6.14797730147902	3.13383019201035	4.56006332255138E-5	0.16416227961185	5.16477857476295	1.27684971650719E-6	0.00459665897942588	23.7370619946092	-0.0529144951367016	-190.492182492126
--	--	--	0.740795317980106	9.33265825291728E-4	3.35975697105022	3.13778145162852	5.69602419196004E-5	0.205056870910561	5.16498865996611	-1.31697101849598E-6	-0.00474109566658553	23.8806603773585	0.0630090997892112	226.83275924116
--	--	--	0.74026197631244	-2.61819672129144E-4	-0.942550819664918	3.13948020021813	1.02193610733661E-5	0.036789699864118	5.16503155742474	3.4608727261774E-6	0.0124591418142386	24.0160174371307	-0.00169825080069344	-6.11370288249639
--	--	--	0.739455935455539	0.00110058243003468	3.96209674812485	3.13952511877381	-3.54807492467149E-5	-0.127730697288174	5.16513693693677	2.52902512340194E-6	0.00910449044424698	24.405786163522	-0.0166681145649488	-60.0052124338157
--	--	--	0.738994202959674	5.12478642829177E-4	1.84492311418504	3.14816969722412	-1.97520043603476E-5	-0.0711072156972514	5.1651864523988	-1.08234028196001E-5	-0.0389642501505604	24.5943396226415	-0.0189142893940283	-68.0914418185019
--	--	--	0.73829157783413	2.87820000279368E-4	1.03615200100573	3.15031396762686	7.85165534226888E-5	0.28265959232168	5.17566493134797	0.0015622023778433	5.62392856023588	24.6452547786405	0.012622690682246	45.4416864560856
--	--	--	0.737853904444428	-0.00919021037705425	-33.0847573573953	3.15652305299196	0.00293925401242592	10.5813144447333	5.18537692424265	-0.00131366898043797	-4.72920832957669	24.6516970330581	-0.0988302801323216	-355.789008476358
--	--	--	0.736862691653373	5.146849901472E-4	1.85286596452992	3.16358304814842	3.15588212296754E-5	0.113611756426831	5.18671871720479	2.68174432931832E-4	0.965427958554595	24.6549956727153	0.00320590174854057	11.5412462947461
--	--	--	0.735515139869036	-5.21436000870301E-4	-1.87716960313308	3.17099503386799	0.00114891124415507	4.13608047895825	5.21829420296676	0.00271786156404519	9.78430163056269	24.6740880503145	0.0817698113207543	294.371320754715
--	--	--	0.732473482903935	4.62886725202951E-4	1.66639221073062	3.18753081563149	0.0029840290861102	10.7425047099967	5.23549429296269	1.99873953291414E-4	0.71954623184909	24.6897477990452	-0.00190446273914902	-6.85606586093647
--	--	--	0.732274282266779	3.15431257440291E-4	1.13555252678505	3.19759007248971	1.82536402554437E-4	0.657131049195973	5.24621183556812	-3.03491017260241E-5	-0.109256766213687	24.7838358157795	-0.0190828486119294	-68.6982550029459
--	--	--	0.732063916091401	1.99265495139217E-4	0.717355782501181	3.20112568928303	-0.00127066839108917	-4.57440620792101	5.24640743174859	5.50420917651644E-4	1.98151530354592	24.7863026692527	-2.37079421918468E-5	-0.0853485918906485
--	--	--	0.731843309852717	-1.60909118539108E-4	-0.579272826740789	3.37496436781679	9.22280209202803E-4	3.32020875313009	5.2546228956401	0.00611002662283733	21.9960958422144	24.786827632886	-5.05942626410337E-4	-1.82139345507721
--	--	--	0.730959478362355	2.96650307439591E-4	1.06794110678253	3.39451418728519	0.00119525147439619	4.30290530782628	5.3112088169543	0.0060354645647208	21.7276724329949	24.8339931371852	0.00368931246823938	13.2815248856618
--	--	--	0.729689238727117	2.81897962035916E-4	1.0148326633293	3.43928696593158	0.00219507400608989	7.90226642192361	5.32125042554006	0.00105929404009052	3.81345854432587	24.8512183608169	0.0012189454688147	4.38820368773292
--	--	--	0.729251532366023	-1.19246063253485E-4	-0.429285827712546	3.44801797615314	-3.89866456747885E-4	-1.40351924429239	5.3898875488618	7.56311935783647E-4	2.72272296882113	24.8545407908253	-0.00147929052592393	-5.32544589332615
--	--	--	0.728590917775678	2.32857293823806E-4	0.838286257765702	3.5202792941239	0.00127546351236373	4.59166864450943	5.40785991910745	-4.28668178164971E-4	-1.5432054413939	24.8838980843169	-8.49782824332316E-4	-3.05921816759634
--	--	--	0.728157423790894	-9.44458927142975E-5	-0.340005213771471	3.5506547493179	-6.81927719679458E-4	-2.45493979084605	5.41759552359709	0.00265568408019465	9.56046268870074	24.9001331295603	-6.5443252587973E-4	-2.35595709316703
--	--	--	0.727142611320651	-0.00145461592990467	-5.23661734765681	3.95548434025536	4.41151819188357E-4	1.58814654907809	5.44510093875128	-2.49547641178678E-4	-0.898371508243241	24.9033947633656	-9.54491401853976E-4	-3.43616904667431
--	--	--	0.725880580106512	8.68746504573813E-4	3.12748741646573	4.63458426759465	8.51586299624888E-5	0.30657106786496	5.46918471513089	-2.23599183525358E-4	-0.804957060691289	24.9301259028428	0.0386360609063297	139.089819262787
--	--	--	0.725086594410161	-2.00148294590694E-4	-0.720533860526498	4.64411531057004	0.00276074550458946	9.93868381652206	5.4856146898565	3.89437314624051E-4	1.40197433264658	24.941077723204	0.0010270833308083	3.69749999090988
--	--	--	0.724453698460133	3.14226363769648E-5	0.113121490957073	4.66703521214933	-5.31201292954739E-5	-0.191232465463706	5.52180145346056	0.00206096467657191	7.41947283565888	24.943331086245	0.00370570637075374	13.3405429347135
--	--	--	0.723355708889722	-1.31930491511027E-5	-0.0474949769439697	4.67396777661283	0.00211444752647772	7.61201109531979	5.52685225975103	-3.19617779770707E-17	-1.15062400717455E-13	24.9639233598705	0.00187393951972015	6.74618227099254
--	--	--	0.722661397307921	5.63944553788763E-4	2.03020039363955	4.67461165621901	8.35666010626267E-5	0.300839763825456	5.54396994173938	0.00134803518099598	4.85292665158553	24.9953768286301	-0.00243356115210118	-8.76082014756425
--	--	--	0.72245561045032	1.41090575807876E-4	0.507926072908354	4.67753935439032	6.75716610355485E-5	0.243257979727975	5.58797781274373	-8.10556842313262E-5	-0.291800463232774	25.000189843363	-0.00201743727088867	-7.26277417519921
--	--	--	0.720007909903356	4.2189385842368E-4	1.51881789032525	4.68333691793661	4.3757612399727E-5	0.157527404639017	5.62021909057342	5.55789894971312E-4	2.00084362189672	25.0102090220517	-1.27269911639759E-4	-0.458171681903132
--	--	--	0.718706100693382	-6.386263831346E-5	-0.229905497928456	4.69435781893334	1.3747376191774E-5	0.0494905542903864	5.6243330475717	-2.41595240493777E-4	-0.869742865777597	25.0438685300654	5.35861431885527E-4	1.9291011547879
--	--	--	0.717612629076884	0.00148016880022698	5.32860768081713	4.6966733166656	1.62931952722264E-5	0.058655502980015	5.69276534523441	-0.00584793054246991	-21.0525499528917	25.0485849056604	-0.0123373528160022	-44.4144701376079
--	--	--	0.717394323479528	-3.18545603602587E-4	-1.14676417296931	4.70181264297492	-4.10944225339172E-5	-0.147939921122102	5.74148790908279	0.00555240364628324	19.9886531266197	25.1145243289703	0.00116029138289931	4.17704897843752
--	--	--	0.71673371423041	7.99830480088309E-5	0.287938972831791	4.70561761435513	6.97996009968245E-5	0.251278563588568	5.78979382642829	0.00586727323969159	21.1221836628897	25.1184450363082	-1.2568850544803E-6	-0.00452478619612908
--	--	--	0.716240462672341	-5.45155389144969E-5	-0.196255940092189	4.87806911461685	2.58068492262442E-4	0.929046572144791	5.79798708417885	2.43956087993229E-4	0.878241916775624	25.1237421383648	0.0213292307692311	76.785230769232
--	--	--	0.714718594297611	-4.03050780793682E-4	-1.45098281085726	4.88750686957937	-0.00139008714617148	-5.00431372621733	5.80327427397901	-0.00140792302774775	-5.0685228998919	25.174006950652	0.00300160794984867	10.8057886194552
--	--	--	0.713143401099045	6.42274193308867E-4	2.31218709591192	4.89311065453124	-6.88133597653312E-5	-0.247728095155192	5.82449072096722	-8.32674057545686E-4	-2.99762660716447	25.2048027444254	-0.0623052745042979	-224.298988215473
--	--	--	0.712684836107372	0.00555170345303775	19.9861324309359	4.90450640180714	9.85315315785707E-5	0.354713513682854	5.82451172074774	8.01402355717177E-4	2.88504848058184	25.2500145374847	4.52891377048324E-4	1.63040895737397
--	--	--	0.712008567510409	-4.69211909017093E-4	-1.68916287246154	4.95024401893655	1.66672675428031E-4	0.600021631540912	5.82552463908783	5.26598590084286E-4	1.89575492430343	25.2526372374853	0.00423309188761458	15.2391307954125
--	--	--	0.710481972024263	6.19914413730684E-4	2.23169188943046	4.95432352345448	-3.29370008385952E-4	-1.18573203018943	5.86615432186028	3.66469011724434E-4	1.31928844220796	25.3025765529099	9.7060186576791E-4	3.49416671676448
--	--	--	0.70765466072473	9.70858592982164E-4	3.49509093473579	4.97899398520247	4.40631011124505E-5	0.158627164004822	5.87019829577363	2.35707188889366E-4	0.848545880001718	25.3769811320755	-0.0270574549581534	-97.4068378493523
--	--	--	0.706760261703175	-0.00187474802321028	-6.74909288355701	12.8215803223137	-1.6045218730355E-4	-0.57762787429278	5.87077917315029	2.38862241120576E-4	0.859904068034074	25.4302386772235	0.00284512120901233	10.2424363524444
--	--	--	0.705923254222228	-2.09172217811791E-4	-0.753019984122448	12.8256798597963	-0.00324961653742415	-11.6986195347269	5.92804040416696	2.3054916907523E-4	0.829977008670828	25.4385990939783	3.24370820614531E-4	1.16773495421231
--	--	--	0.705491075992397	-8.02144945188049E-4	-2.88772180267698	13.0552607965964	-0.0016713972250709	-6.01703001025524	5.96928748825638	-1.39667715204037E-4	-0.502803774734533	25.4505533942931	0.00301391101116549	10.8500796401958
--	--	--	0.705459911485221	-7.20131496730503E-4	-2.59247338822981	14.2544781089855	-0.00667027744304177	-24.0129987949504	5.97019099743677	1.74613572279429E-4	0.628608860205944	25.4916666666667	0.0485893619730285	174.921703102903
--	--	--	0.704449098537891	0.00311389793329534	11.2100325598632			--	5.99005492395591	-2.86735793850585E-6	-0.0103224885786211	25.4988468877638	-0.00337904547194945	-12.164563699018
--	--	--	0.704123608190352	4.98458699517885E-4	1.79445131826439			--	6.0062151476977	-0.00375226270685185	-13.5081457446667	25.5148657911449	0.0048567099458836	17.484155805181
--	--	--	0.703716596735635	0.00448314790115282	16.1393324441502			--	6.14784225369004	0.0148085143737694	53.3106517455698	25.5218359228328	-0.00299048321774668	-10.765739583888
--	--	--	0.70134714092575	-0.00119017706275164	-4.28463742590591			--	6.38573681758156	-5.32532892864116E-4	-1.91711841431082	25.5223004241771	-8.73716388898854E-4	-3.14537900003588
--	--	--	0.700794672017899	-1.36315064606133E-4	-0.490734232582079			--	6.41237391353966	-2.20289339472854E-4	-0.793041622102274	25.5372781832141	0.00257320278763096	9.26353003547146
--	--	--	0.698580000226127	-0.00166939440348552	-6.00981985254787			--	6.42605336206455	2.05428197661088E-4	0.739541511579917	25.5448767498796	0.00308416898887208	11.1030083599395
--	--	--	0.697490493904579	4.79365668808721E-4	1.7257164077114			--	6.44822844776045	0.00328991247334717	11.8436849040498	25.5519251343064	-0.00331348747554763	-11.9285549119715
--	--	--	0.697382195175359	0.00124153291177104	4.46951848237574			--	6.46782881618242	7.49763416689896E-4	2.69914830008363	25.5937133635637	5.31514071576966E-4	1.91345065767708
--	--	--	0.69492485047264	-0.00117362907164566	-4.22506465792438			--	6.51067553139763	-3.07714704131239E-4	-1.10777293487246	25.5989035167623	-4.65806103723423E-4	-1.67690197340432
--	--	--	0.693645207451002	8.0179142996816E-5	0.288644914788538			--	6.51824434048156	2.93901888139728E-6	0.0105804679730302	25.6207698398091	9.94983060486223E-4	3.5819390177504
--	--	--	0.693439644200066	0.00785178557705167	28.266428077386			--	6.52364888870361	0.0032618244443518	11.7425679996665	25.6353773584906	-0.00430557525890278	-15.50007093205
--	--	--	0.691659594865811	4.09040848844363E-4	1.47254705583971			--	6.55274463181288	0.0023571023855442	8.48556858795912	25.6368524146429	2.0534775100822E-4	0.739251903629592
--	--	--	0.691645573771307	4.17948451080787E-4	1.50461442389083			--	6.59073502071516	-4.51765524140148E-4	-1.62635588690453	25.6426846708095	0.00173901939568717	6.26046982447381
--	--	--	0.691219972543663	-2.56761653596011E-4	-0.92434195294564			--	6.65561975363661	-2.16447505955389E-17	-7.792110214394E-14	25.6633825608893	0.00128864234570031	4.63911244452112
--	--	--	0.691205317485387	7.64650290218001E-5	0.27527410447848			--	6.8104572873656		--	25.6647674587139	2.19668147469085E-4	0.790805330888706
--	--	--	0.690466797164584	2.63401018885829E-4	0.948243667988984			--	7.05212894706125		--	25.6671124832336	0.00157197040725563	5.65909346612027
--	--	--	0.688857009252715	4.55266619430295E-4	1.63895982994906			--	7.15824338913242	6.50444091293988E-5	0.234159872865836	25.6804301210081	8.58432145149737E-5	0.309035572253905
--	--	--	0.684267631050835	-4.4137515529721E-4	-1.58895055906996			--	7.21964941536711	0.0013174718216195	4.7428985578302	25.7168007051479	-0.00230595333126479	-8.30143199255325
--	--	--	0.684066488658177	-3.59285017012221E-4	-1.293426061244			--	7.24432352455206		--	25.7260352194411	0.00135571198902434	4.88056316048762
--	--	--	0.683348609701019	-8.17131502191747E-5	-0.294167340789029			--	7.274686833118	-1.52381186556946E-4	-0.548572271605006	25.7266276699073	1.92682083593677E-4	0.693655500937237
--	--	--	0.682162512981157	3.31417885608569E-4	1.19310438819085			--	7.30564522541716	6.95177588114408E-4	2.50263931721187	25.7291480787265	0.00377997577827306	13.607912801783
--	--	--	0.681704853210669	-2.11447670559996E-4	-0.761211614015986			--	7.30576067916522	0.00231194958201431	8.32301849525152	25.7310774789658	0.00129884484470384	4.67584144093382
--	--	--	0.680800127113428	-4.10615725008627E-4	-1.47821661003106			--	7.30947105998319	-3.71794917605995E-4	-1.33846170338158	25.7319001746191	-5.91512116865965E-4	-2.12944362071747
--	--	--	0.680495215067624	1.33611766746069E-5	0.0481002360285848			--	7.30947862449361	-1.85897266419545E-4	-0.669230159110362	25.7351041088854	-0.0023630905620398	-8.50712602334328
--	--	--	0.678382211693249	2.05161009708387E-6	0.00738579634950193			--	7.32433625117565	-2.72617241167195E-17	-9.81422068201902E-14	25.7387764026971	5.03727850342404E-4	1.81342026123265
--	--	--	0.678238735488089	-9.57713426259742E-5	-0.344776833453507			--	7.326190983189	9.27366006675397E-5	0.333851762403143	25.7421885340711	-1.24804022501768E-4	-0.449294481006365
--	--	--	0.675300314729594	3.37089233091395E-4	1.21352123912902			--	7.33175330244447	0.00366587665122224	13.1971559444001	25.7519390213381	0.00129975103593068	4.67910372935045
--	--	--	0.674557400154314	0.00976094017065128	35.1393846143446			--	7.39075107935052	6.67386825540421E-4	2.40259257194552	25.7581861930495	-6.06397896876286E-5	-0.218303242875463
--	--	--	0.673945900287196	6.3671853955321E-4	2.29218674239156			--	7.49297156593786	1.67356666157213E-4	0.602483998165967	25.7669144436164	8.32342696551795E-4	2.99643370758646
--	--	--	0.672820708518744	8.70177273747089E-4	3.13263818548952			--	7.49797976267762	0.00130873043985234	4.71142958346842	25.7695248046482	9.99480677884302E-5	0.359813044038349
--	--	--	0.669529620224467	5.60389903137584E-5	0.20174036512953			--	7.5263927366275	4.50390849300216E-4	1.62140705748078	25.7733661104976	0.00100185486669691	3.60667752010888
--	--	--	0.66714937920015	7.46273101835445E-4	2.6865831666076			--	7.55080440591763	-7.50230748667576E-4	-2.70083069520327	25.8016652855414	-8.47135235910143E-4	-3.04968684927652
--	--	--	0.666715920821066	6.94495750855277E-4	2.500184703079			--	7.64248137242871	2.5125999336066E-6	0.00904535976098376	25.8158788526895	8.17543626385362E-4	2.9431570549873
--	--	--	0.666678453168067	-1.71455117086106E-4	-0.617238421509982			--	7.64265546696652	3.38276975483506E-8	1.21779711174062E-4	25.82018849634	-0.00111600200512309	-4.01760721844312
--	--	--	0.666623288121493	-0.00126265782826583	-4.54556818175699			--	7.64273271005073	-2.96639037456893E-7	-0.00106790053484481	25.8538601886475	0.00112031631842914	4.0331387463449
--	--	--	0.666226534473821	-7.03643662333376E-4	-2.53311718440015			--	7.64310349878174	1.01361529424072E-7	3.64901505926659E-4	25.8557072770724	0.00170468226899129	6.13685616836865
--	--	--	0.666198919725454	-2.99004768403226E-4	-1.07641716625161			--	7.64312707000221	-7.44509056210202E-6	-0.0268023260235673	25.864971596516	0.00114111208790279	4.10800351645004
--	--	--	0.66513942013368	-4.68069044950733E-4	-1.68504856182264			--	7.64315360548317	-1.62727937030833E-6	-0.00585820573310999	25.8794781597547	6.79895420367737E-4	2.44762351332385
--	--	--	0.659772321244837	8.46978885068111E-4	3.0491239862452			--	7.64375855916659	-2.23343165518019E-8	-8.04035395864869E-5	25.8821955882435	-2.46381346678574E-4	-0.886972848042866
--	--	--	0.657084989164365	1.02253178291571E-4	0.368111441849656			--	7.64406115975105	1.90075078054198E-6	0.00684270280995113	25.8884676017345	-3.11814179454917E-4	-1.1225310460377
--	--	--	0.65575548899837	2.1929539988114E-4	0.789463439572104			--	7.64990828311326	-0.0049278865100952	-17.7403914363427	25.8996353350831	0.00106559435135387	3.83613966487393
--	--	--	0.654936437792313	-1.22159246686739E-4	-0.43977328807226			--	7.68241673422144	0.00207035429199682	7.45327545118855	25.9006233125932	-0.00234763177769439	-8.4514743996998
--	--	--	0.653823618139397	-6.93237597952663E-4	-2.49565535262959			--	7.68842780079556	0.00103800583719667	3.73682101390801	25.9046218700829	-0.00229576081106754	-8.26473891984315
--	--	--	0.653233601193031	1.31234210529972E-4	0.472443157907899			--	7.7000899370306	-0.00423520901087872	-15.2467524391634	25.9105066827335	-0.00347601060619633	-12.5136381823068
--	--	--	0.652511558875931	-3.13219603409926E-5	-0.112759057227573			--	7.7242157133715	1.12804613058392E-5	0.0406096607010211	25.9162509427704	-0.00265450592134636	-9.5562213168469
--	--	--	0.652272707846637	7.39538217513194E-4	2.6623375830475			--	7.7935163833547	-8.71758028344906E-5	-0.313832890204166	25.9245332635817	0.00504012038717812	18.1444333938412
--	--	--	0.651481812145607	3.92568807251371E-4	1.41324770610494			--	7.79748112694568	-0.00523040534194843	-18.8294592310144	25.9278322077664	0.00161541480341134	5.81549329228082
--	--	--	0.651377793514029	4.35124887939586E-4	1.56644959658251			--	7.81267171449181	0.0195316792862295	70.3140454304262	25.9339912947376	-0.00225813554237403	-8.12928795254651
--	--	--	0.650784773881371	-1.86516616852446E-5	-0.0671459820668805			--	7.82074296375986	-6.91607423058146E-5	-0.248978672300933	25.9469696206024	0.0034032250872114	12.251610313961
--	--	--	0.650542498877221	-2.06960239281668E-4	-0.745056861414005			--	7.83177827108292	2.60249725198994E-4	0.936899010716378	25.9612119388132	6.82809123244178E-4	2.45811284367904
--	--	--	0.650529449091671	-9.44925192667998E-5	-0.340173069360479			--	7.84015443320054	0.00157895552009058	5.68423987232609	25.9707842227546	-0.00141672727892353	-5.10021820412471
--	--	--	0.649059759072643	4.52707398137665E-5	0.162974663329559			--	7.95643847529687	-8.22142726567494E-4	-2.95971381564298	25.9772372915073	0.00168326919496146	6.05976910186126
--	--	--	0.648323217603992	4.17121008886222E-5	0.15016356319904			--	7.9808828320698	0.011832956654879	42.5986439575644	25.9859119496855	-0.0370212899461001	-133.27664380596
--	--	--	0.647116302858499	1.28310871083959E-4	0.461919135902252			--	8.00614230214327	0.0265613681196949	95.6209252309017	25.988616285753	-0.00108210553875069	-3.89557993950248
--	--	--	0.64660716655634	-5.33564168884122E-4	-1.92083100798284			--	8.05873954343486	1.03900260084257E-6	0.00374040936303325	25.9926469451235	-0.00219315181778641	-7.89534654403108
--	--	--	0.646573724275004	-6.02914592205974E-4	-2.17049253194151			--	8.05885845145923	-2.88337242697713E-6	-0.0103801407371177	26.0028096091149	6.03581354125187E-4	2.17289287485067
--	--	--	0.64603808530979	2.0892017060715E-4	0.75211261418574			--	8.05890983935514	-1.74542926987078E-6	-0.00628354537153481	26.0103606630527	-0.00176447351656721	-6.35210465964196
--	--	--	0.644634143753433	9.70989792672644E-5	0.349556325362152			--	8.05894017443709	-2.26883169355452E-6	-0.00816779409679627	26.0217877401446	0.00573960064509393	20.6625623223382
--	--	--	0.64353951818454	-5.34068483247272E-5	-0.192264653969018			--	8.05909383015434	-3.92618596423799E-6	-0.0141342694712568	26.0221684130472	0.00163752413187105	5.89508687473578
--	--	--	0.643073039541445	-4.24206892818181E-4	-1.52714481414545			--	8.05924824347065	-1.74009528364249E-6	-0.00626434302111296	26.0266762027175	-8.42162005463969E-4	-3.03178321967029
--	--	--	0.641634751437903	-4.92536575559621E-4	-1.77313167201464			--	8.05940499399352	-5.37373327230173E-6	-0.0193454397802862	26.0287645013347	-0.00177015137065034	-6.37254493434123
--	--	--	0.641178579659694	5.07228107223962E-4	1.82602118600626			--	8.05995268064862	-7.65847076886879E-7	-0.00275704947679276	26.0359670182128	0.00137393654473242	4.94617156103671
--	--	--	0.640597812694234	-0.00316232457318287	-11.3843684634583			--	8.10047591571189	-4.61382464612967E-4	-1.66097687260668	26.0372491022344	0.00137875738087774	4.96352657115986
--	--	--	0.639124075783672	0.00160090159926824	5.76324575736566			--	8.49361463766207	2.3138991260215E-4	0.83300368536774	26.0379214676441	0.00139331410685683	5.01593078468459
--	--	--	0.638636205082529	4.10173216636783E-4	1.47662357989242			--	8.76255848712334	7.14424034275168E-4	2.57192652339061	26.0401497632615	0.00101698371930867	3.66114138951121
--	--	--	0.638626198747347	0.00216940387981118	7.80985396732025			--	8.7834290397089	9.52976160255235E-4	3.43071417691885	26.042486630002	-9.56267456749859E-4	-3.44256284429949
--	--	--	0.638444249560228	1.64128373747273E-4	0.590862145490183			--	8.82459479343736	2.95792384885774E-4	1.06485258558879	26.0453339156275	0.00210160522993554	7.56577882776795
--	--	--	0.638224644682347	7.1678914586254E-4	2.58044092510514			--	8.82463393263609	-4.89991459561506E-5	-0.176396925442142	26.0468448291164	2.09607865018876E-4	0.754588314067954
--	--	--	0.636925800627344	1.82608128721528E-4	0.657389263397501			--	8.88665104666307	2.39795766728346E-6	0.00863264760222046	26.0511332674883	8.35787884545327E-4	3.00883638436318
--	--	--	0.634709420893083	-4.74712833744581E-4	-1.70896620148049			--	8.88675272635195	-1.74468529833929E-7	-6.28086707402144E-4	26.0524689720652	0.00145048189918669	5.22173483707209
--	--	--	0.633203243441375	-3.96697973890133E-5	-0.142811270600448			--	8.8869022997127	-3.6699831796606E-6	-0.0132119394467782	26.0644339622641	-0.0295528443750883	-106.390239750318
--	--	--	0.633120891441807	-1.27094591493331E-4	-0.457540529375992			--	8.88723562448763	1.96147188871186E-6	0.0070612987993627	26.0688931442794	0.00108245187879345	3.89682676365642
--	--	--	0.632952447124194	4.77642931793178E-4	1.71951455445544			--	9.12383621062177	-0.0070996396365873	-25.5587026917143	26.0786163522013	0.0403631185475259	145.307226771093
--	--	--	0.632387760864422	-7.4177094132916E-4	-2.67037538878498			--	9.53866122145176	0.0216787755032995	78.0435918118782	26.0876121140235	0.00106421379697592	3.83116966911331
--	--	--	0.632148868110618	0.00719486813855968	25.9015252988149			--	9.55574030624977	0.026543723072916	95.5574030624976	26.1097045549992	-3.28259542133254E-4	-1.18173435167971
--	--	--	0.629519593271208	2.02514857709502E-4	0.729053487754207			--	9.58508033875217	1.31644306047674E-4	0.473919501771626	26.1185602451669	0.00161029541702385	5.79706350128586
--	--	--	0.629073933643291	7.39883104592954E-5	0.266357917653463			--	9.62092553331901	-4.23705211272996E-4	-1.52533876058279	26.1273326208965	-0.00110765234425924	-3.98754843933327
--	--	--	0.627858277763511	5.11489212487222E-4	1.841361164954			--	10.6003470479106	4.6944672854189E-4	1.6900082227508	26.1379679916463	0.00292874970162822	10.5434989258616
--	--	--	0.627662067709749	2.08533911144761E-4	0.75072208012114			--	10.9078972971247	8.53249560150548E-5	0.307169841654197	26.141343831266	0.00673958173549514	24.2624942477825
--	--	--	0.627462319673796	4.89440186953039E-4	1.76198467303094			--	10.9454100646058	0.0133480610543973	48.0530197958303	26.1465111464532	-5.14975241830062E-4	-1.85391087058822
--	--	--	0.627364425591812	4.30872714243295E-4	1.55114177127586			--	12.1832302112778	2.09846008976385E-5	0.0755445632314986	26.1628619125459	-0.00190404266474929	-6.85455359309745
--	--	--	0.625186891880584	-0.00164498363876108	-5.92194109953989			--	13.4265257287854	1.03654871127214E-5	0.037315753605797	26.1744478596296	0.00106282596186919	3.82617346272909
--	--	--	0.621398396285479	3.93123113524213E-4	1.41524320868717			--	13.4685659305635	3.98825114156233E-4	1.43577041096244	26.1942532757596	-1.03199358137072E-4	-0.371517689293459
--	--	--	0.62067863097648	4.67546478375423E-5	0.168316732215152			--	13.5090785348578	1.26771986266144E-4	0.456379150558118	26.2678975966318	0.0044149069806929	15.8936651304944
--	--	--	0.620322084977235	7.63588033268422E-5	0.274891691976632			--	13.5348360487014	-3.98475340038163E-4	-1.43451122413739	26.2876415094339	0.0123753723932475	44.551340615691
--	--	--	0.619534404115732	-1.86640442817635E-4	-0.671905594143486			--	13.5704655870229	-1.64327400271432E-4	-0.591578640977155	26.4026663988751	0.00198680720453604	7.15250593632975
--	--	--	0.619394181923219	2.18304695430348E-4	0.785896903549253			--	13.5708545528042	-7.84024492556362E-4	-2.8224881732029	26.4048027444254	0.101635275611522	365.886992201479
--	--	--	0.618927336545972	-0.00140016347909371	-5.04058852473736			--	13.6321889594739	9.46172968553166E-4	3.4062226867914	26.4261937259547	0.00441706606952395	15.9014378502862
--	--	--	0.618441669300113	5.82615812471479E-4	2.09741692489732			--	13.6724541133787	8.89732352803751E-4	3.2030364700935	26.4467924528302	0.0263787771315082	94.9635976734295
--	--	--	0.617211771897171	2.20357538265771E-4	0.793287137756776			--	13.6725095393329	-0.00101665736229745	-3.65996650427082	26.4577103890947	6.54058101047552E-4	2.35460916377119
--	--	--	0.615831405395813	-1.87814683772379E-4	-0.676132861580564			--	14.257982685851	1.81355431659604E-6	0.00652879553974574	26.4809433962264	-0.00768052205986595	-27.6498794155174
--	--	--	0.615646943036695	2.89857276640505E-4	1.04348619590582			--	14.2580075577993	4.70825742414124E-6	0.0169497267269085	26.4919812280081	-2.6808483717507E-5	-0.0965105413830252
--	--	--	0.614833544073836	-6.39721719026196E-4	-2.30299818849431			--	14.2581223442979	-8.97770920568223E-7	-0.0032319753140456	26.5428304222176	0.28390484296863	1022.05743468707
--	--	--	0.614400476322696	-1.15373160481723E-4	-0.415343377734203			--	14.2581424962741	2.02085825121015E-6	0.00727508970435654	26.543045381453	-0.00140712996541167	-5.06566787548201
--	--	--	0.613879479057086	-9.93119862349847E-5	-0.357523150445945			--	14.2582965875889	-3.0084431074661E-8	-1.0830395186878E-4	26.5629440821884	-8.43125683423484E-4	-3.03525246032454
--	--	--	0.613857699742393	-3.01253784616035E-4	-1.08451362461773			--	14.2583559851955	-4.40070574595833E-6	-0.01584254068545	26.5996226415094	0.0265569584338206	95.6050503617542
--	--	--	0.613188053518071	0.00124852409932778	4.49468675758001			--	14.2584571251765	-1.05434983111743E-6	-0.00379565939202275	26.6018341874848	6.05990010814636E-4	2.18156403893269
--	--	--	0.612316820522047	1.03069432032974E-4	0.371049955318706			--	14.2584921174775	-6.16942506417604E-7	-0.00222099302310337	26.607223027919	0.00568872404755955	20.4794065712144
--	--	--	0.609972080330815	3.10061526714917E-4	1.1162214961737			--	14.2587834848786	9.00817643830871E-7	0.00324294351779114	26.6160537391467	2.36448385268108E-4	0.851214186965189
--	--	--	0.609969989381318	1.4507569955777E-4	0.522272518407972			--	15.4942817359588	-2.60955327751938E-6	-0.00939439179906977	26.6430597810078	-3.62134548292901E-4	-1.30368437385444
--	--	--	0.609593253710823	-1.23100763772123E-4	-0.443162749579643			--	15.4944798313614	4.44244555759958E-6	0.0159928040073585	26.6462032449433	0.00207222335428201	7.46000407541524
--	--	--	0.609479897402907	-3.38151854867561E-6	-0.0121734667752322			--	15.4944978394954	-1.01758508066992E-7	-3.66330629041171E-4	26.6581929488397	0.00139285736984593	5.01428653144535
--	--	--	0.607629647768894	2.81168843918442E-4	1.01220783810639			--	15.4945533749071	-3.75014418324086E-6	-0.0135005190596671	26.6645460567838	-6.79040690093324E-4	-2.44454648433597
--	--	--	0.606856970311672	3.02728462589109E-4	1.08982246532079			--	15.495040888315	-7.58407474907735E-7	-0.00273026690966785	26.6915722491927	7.37156612073831E-4	2.65376380346579
--	--	--	0.606327071323279	-3.19329623560167E-4	-1.1495866448166			--	15.4953908441176	-3.49053772601186E-7	-0.00125659358136427	26.7299931696009	0.00221576789627481	7.97676442658932
--	--	--	0.604727315940904	-2.55551010796314E-4	-0.91998363886673			--	15.5366550029264	-3.41741017554344E-4	-1.23026766319564	26.7597779500838	-0.00112119160760377	-4.03628978737357
--	--	--	0.604421444595421	9.97433610978413E-5	0.359076099952229			--	15.9707202211449	-7.97347197114087E-4	-2.87044990961071	26.7789808333784	-4.0638926535647E-4	-1.46300135528329
--	--	--	0.603708600203998	-2.52512520324703E-4	-0.909045073168931			--	16.3211793860767	0.0199038773000935	71.6539582803366	26.7959826601052	3.86708074323118E-4	1.39214906756323
--	--	--	0.603389232053485	4.57036113752942E-4	1.64533000951059			--	16.6961654751485	-8.89896167522342E-4	-3.20362620308043	26.8192607382111	-5.33049422877506E-4	-1.91897792235902
--	--	--	0.601325363079586	-2.13070469271929E-4	-0.767053689378944			--	17.3348737675451	-0.00712871081049888	-25.663358917796	26.8234636592578	8.91367330675039E-5	0.320892239043014
--	--	--	0.600721887480119	0.00231565321542874	8.33635157554347			--	18.2524379783413	-0.00696428525514747	-25.0714269185309	26.8275853810994	-1.55604270860055E-4	-0.560175375096198
--	--	--	0.600184202004998	-0.00186458773178431	-6.71251583442352			--	19.6214731507194	1.70600901073111E-6	0.006141632438632	26.8542918502016	-0.00191048981430806	-6.87776333150902
--	--	--	0.599983735813207	1.04556079576556E-5	0.0376401886475602			--	19.6219760123869	-4.45607499406342E-6	-0.0160418699786283	26.8548564019809	7.34744654736612E-5	0.26450807570518
--	--	--	0.599679024908507	2.28776817676523E-4	0.823596543635483			--	19.6229586841831	-6.43127132222145E-6	-0.0231525767599972	26.8716444998608	0.00617661179932899	22.2358024775844
--	--	--	0.599112967383089	-3.3507104087227E-5	-0.120625574714017			--	19.6234687701257	-5.55628774004636E-6	-0.0200026358641669	26.8782222273934	0.00340178259813337	12.2464173532801
--	--	--	0.59894871562759	3.02035590920818E-4	1.08732812731495			--	19.6235411606354	-2.52120036335043E-6	-0.00907632130806155	26.9022958820784	-8.11308798165193E-4	-2.92071167339469
--	--	--	0.598811058215724	0.00170983960284226	6.15542257023214			--	19.787357493494	-4.3240234900513E-4	-1.55664845641847	26.9077187931858	5.47726507125065E-4	1.97181542565023
--	--	--	0.59862922244558	6.84152551703262E-4	2.46294918613174			--	19.7877939141446	-7.956608856537E-4	-2.86437918835332	26.908921629035	-2.45508017890784E-4	-0.883828864406822
--	--	--	0.598361007211925	0.00117401141084166	4.22644107902998			--	20.1800990957786	-0.0014129430570898	-5.08659500552328	26.9147897954397	6.65042859779518E-4	2.39415429520627
--	--	--	0.595952479925065	-4.26534959632819E-4	-1.53552585467815			--	21.5235813718279	-0.00674296460744833	-24.274672586814	26.9185126925453	9.49631713131159E-4	3.41867416727217
--	--	--	0.595514772293877	-7.0178743316611E-5	-0.2526434759398			--	64.1460067842043	-0.00997627558969897	-35.9145921229163	26.9360119069643	-2.73850897613357E-4	-0.985863231408085
--	--	--	0.595422669244441	5.86783936484826E-4	2.11242217134537			--	73.3475795117757	1.12762884632167E-6	0.00405946384675801	26.9360255984708	0.00211089676390711	7.5992283500656
--	--	--	0.594237066969192	7.31111995822572E-4	2.63200318496126			--	73.3484439651953	-4.150798335448E-6	-0.0149428740076128	26.9444564185936	-0.00117271608800503	-4.22177791681811
--	--	--	0.594144455436571	-6.86898174835269E-4	-2.47283342940697			--	73.3484545782885	-2.77349128096927E-6	-0.00998456861148937	26.945880932151	0.0011311277844259	4.07206002393324
--	--	--	0.593885370741135	-9.52535876468304E-4	-3.4291291552859			--	73.3892854550014	3.45171794727242E-6	0.0124261846101807	26.9463126730977	5.71979276470899E-4	2.05912539529524
--	--	--	0.59238078703823	-3.20610058297831E-4	-1.15419620987219			--	73.4306108327862	-5.25461926943341E-4	-1.89166293699603	26.9552817670205	-2.50810401604559E-4	-0.902917445776412
--	--	--	0.59201127856492	1.14381925498426E-4	0.411774931794334			--	73.6585404512898	-7.90678461702956E-4	-2.84644246213064	26.9564608789957	0.00197348209067408	7.10453552642669
--	--	--	0.591753298283861	1.93174928219215E-4	0.695429741589174			--	73.7210588401423	-4.05303578267226E-4	-1.45909288176201	26.9622558729385	-1.43641294716616E-4	-0.517108660979818
--	--	--	0.591485887103512	2.26021688509609E-4	0.813678078634592			--	73.9477657930032	-0.00153970534032095	-5.54293922515542	26.9685006788478	-0.0013036515625083	-4.69314562502988
--	--	--	0.591461371276644	9.93420981251655E-5	0.357631553250596			--	75.2908439911401	-0.00689484447849396	-24.8214401225783	26.9705358992727	0.00243491878554567	8.76570762796441
--	--	--	0.59121582264536	-8.74569553276351E-5	-0.314845039179486			--	86.1571197136498	7.99243874214922E-6	0.0287727794717372	26.9792455300297	-3.07442023807657E-4	-1.10679128570757
--	--	--	0.590898330820167	4.16632811156218E-4	1.49987812016238			--	86.1575423554334	9.29468699942991E-7	0.00334608731979477	26.9943151672434	4.16070841752769E-4	1.49785503030997
--	--	--	0.59037814209632	5.82365007677447E-4	2.09651402763881			--	86.1584910992399	5.11734053963976E-6	0.0184224259427031	27.0021492182565	0.00145563826272164	5.24029774579791
--	--	--	0.590326443461244	4.0138378068769E-5	0.144498161047568			--	86.1585871969946	-3.39704246074694E-6	-0.012229352858689	27.0256689707085	0.00416172047630257	14.9821937146893
--	--	--	0.590066043776701	0.00156664628209679	5.63992661554845			--	86.1587131667572	4.05382031304686E-7	0.00145937531269687	27.1481132075472	0.0297761384593553	107.194098453679
--	--	--	0.589703802015325	5.40596651201348E-4	1.94614794432485			--	86.1587307275984	1.54322157280342E-7	5.55559766209231E-4	27.2306153481638	0.00303810068180279	10.93716245449
--	--	--	0.589522904963946	5.65734623922459E-4	2.03664464612085			--	86.1592781620636	-1.47503445522457E-6	-0.00531012403880845	27.3798655844597	0.0012409759956215	4.4675135842374
--	--	--	0.589467240623064	8.83112655239507E-4	3.17920555886223			--	86.6554510098747	-9.9348397670731E-4	-3.57654231614632	27.3844607586496	-3.89016075238516E-4	-1.40045787085866
--	--	--	0.589213133002296	4.91673723558906E-4	1.77002540481206			--	88.0805718156846	-0.00731391487516253	-26.3300935505851	27.3902395207229	0.00101891238353111	3.668084580712
--	--	--	0.589071598473125	1.16687778162092E-4	0.420076001383531			--	92.1707409401755	-6.40483085911105E-4	-2.30573910927998	27.419751638566	-0.00188133663071021	-6.77281187055676
--	--	--	0.588551548901339	1.01433816147854E-4	0.365161738132274			--	92.3365304673075	-2.95171199662899E-4	-1.06261631878644	27.4251875739368	0.00287632994111404	10.3547877880105
--	--	--	0.588242273098231	-2.37928354885295E-4	-0.856542077587062			--	92.3367670411407	2.3191028807538E-4	0.834877037071368	27.432171678868	0.00261069510941023	9.39850239387683
--	--	--	0.587975249682494	1.74161198938338E-4	0.626980316178017			--	92.356115835474	2.20754794413008E-6	0.00794717259886829	27.5331022661901	6.15134821627806E-4	2.2144853578601
--	--	--	0.58770701911224	-3.31054731476214E-4	-1.19179703331437			--	92.3564130013718	1.08977540757685E-6	0.00392319146727666	27.5429180493567	-6.60856267291043E-4	-2.37908256224775
--	--	--	0.587569524766857	1.76399988939904E-4	0.635039960183654			--	92.3565578490933	1.44021645745921E-6	0.00518477924685316	27.5619876204851	0.00120629649707231	4.34266738946032
--	--	--	0.587168355455916	1.99276410815385E-5	0.0717395078935386			--	92.3570351467082	2.2236606377046E-6	0.00800517829573656	27.618885517484	0.0017023693011137	6.12852948400932
--	--	--	0.587167364723495	-6.80194970735039E-5	-0.244870189464614			--	92.6868971484171	-0.00183250221473224	-6.59700797303607	27.6196947700928	-9.17333249736812E-4	-3.30239969905252
--	--	--	0.586632610947503	-1.75119579749676E-4	-0.630430487098834			--	94.1538774922993	-0.00704001349470915	-25.3440485809529	27.6272714480909	-0.00143836109333032	-5.17809993598915
--	--	--	0.586627726306497	-3.53274539503542E-4	-1.27178834221275			--	98.1399816503188	1.72301765895499E-6	0.00620286357223796	27.6324544587599	-6.25039040341769E-4	-2.25014054523037
--	--	--	0.586370493599569	8.80549410185957E-5	0.316997787666945			--	98.1401979491215	1.44600159094871E-6	0.00520560572741536	27.6325781083754	1.06347202747968E-4	0.382849929892685
--	--	--	0.585945003650795	7.12577910268158E-4	2.56528047696537			--	98.2430854569827	-8.82386691898802E-4	-3.17659209083569	27.6471817936346	1.74531403094592E-4	0.628313051140531
--	--	--	0.585583304188704	7.70504347616716E-4	2.77381565142018			--	98.2636140754492	-0.00108464502554402	-3.90472209195847	27.6497789167928	-4.87494374114189E-4	-1.75497974681108
--	--	--	0.585530571067722	-1.76076437025881E-4	-0.633875173293172			--	98.3041710913492	4.94799415553505E-4	1.78127789599262	27.6499399925923	-2.80044299270376E-4	-1.00815947737335
--	--	--	0.585512259540738	3.84630953401191E-4	1.38467143224429			--	98.5519342792133	2.02682888676836E-6	0.0072965839923661	27.6604835204526	-6.31144420214547E-4	-2.27211991277237
--	--	--	0.585494979300699	2.90645367790738E-4	1.04632332404666			--	98.5523791053967	-5.89980248354399E-6	-0.0212392889407584	27.7060201014824	0.00126486656475358	4.55351963311289
--	--	--	0.584840135407112	-9.96409145715421E-4	-3.58707292457552			--	98.7188792519587	-0.00145660196309935	-5.24376706715766	27.7125811113502	0.00176487789003227	6.35356040411617
--	--	--	0.584746034934659	1.89676898996734E-4	0.682836836388242			--	100.181674891088	-0.00694901276483216	-25.0164459533958	27.7140248989894	0.00574847802080226	20.6945208748881
--	--	--	0.584687887391556	-5.10334044341962E-4	-1.83720255963106			--	101.851413910126	2.7415869831348E-6	0.00986971313928528	27.7185310710237	-0.00119503336414167	-4.30212011091001
--	--	--	0.584658845283127	1.57581269711515E-4	0.567292570961454			--	101.852359096995	2.66608714143476E-6	0.00959791370916514	27.7254762364293	8.74574987303149E-4	3.14846995429134
--	--	--	0.584453707640721	2.88571644418886E-7	0.00103885791990799			--	101.853287088177	1.19809400879683E-7	4.31313843166859E-4	27.7266955717024	-0.00159462990216541	-5.74066764779548
--	--	--	0.584069688608655	9.21446131288348E-5	0.331720607263805			--	101.853395005399	-5.92428148586403E-6	-0.0213274133491105	27.7279696579774	7.65333003903314E-4	2.75519881405193
--	--	--	0.583913773709969	1.08150684391716E-4	0.389342463810178			--	101.854136949249	5.55128876169951E-7	0.00199846395421182	27.7299779897726	0.00143625620777787	5.17052234800033
--	--	--	0.583658993034237	-6.37083144104626E-5	-0.229349931877665			--	101.855518143032	-3.73395970105407E-6	-0.0134422549237947	27.7301133614808	-4.14367490475512E-4	-1.49172296571184
--	--	--	0.583567954821375	5.70515512928825E-5	0.205385584654377			--	101.942186078907	-9.24789319424327E-4	-3.32924154992758	27.7324285697568	0.00162778855151546	5.86003878545566
--	--	--	0.583365807454938	-1.93878281746379E-4	-0.697961814286964			--	102.348900484259	-0.00100425918459711	-3.6153330645496	27.7340422183426	8.76383922124587E-4	3.15498211964851
--	--	--	0.582819128956752	-1.19514869697497E-4	-0.430253530910989			--	103.723892564891	-0.00663078271768423	-23.8708177836632	27.7409159797666	1.80914095266243E-4	0.651290742958475
--	--	--	0.582210351750469	4.13463079085862E-4	1.4884670847091			--	112.187944631842		--	27.7503965859826	0.00143753144073186	5.1751131866347
--	--	--	0.582115546591015	-0.00112155218467453	-4.03758786482831			--			--	27.7644803139107	-3.73475917954744E-4	-1.34451330463708
--	--	--	0.58094268245509	-2.2759814302783E-5	-0.0819353314900188			--			--	27.7670969329229	-9.37896093751394E-4	-3.37642593750502
--	--	--	0.580377640656265	1.85087992587241E-4	0.666316773314068			--			--	27.7716574659117	-0.00219261884518474	-7.89342784266506
--	--	--	0.580369377533647	9.41126383266046E-5	0.338805497975777			--			--	27.7769821985361	-2.79804583242735E-4	-1.00729649967385
--	--	--	0.580040294305271	5.74829589428646E-4	2.06938652194313			--			--	27.8076374898052	0.00365385191161654	13.1538668818195
--	--	--	0.579554930655929	1.19411891148974E-4	0.429882808136306			--			--	27.8167994940204	-1.85712433599231E-4	-0.668564760957232
--	--	--	0.579015961256405	-2.44820438763268E-4	-0.881353579547765			--			--	27.8370673580932	0.00107438170768573	3.86777414766863
--	--	--	0.57893050533081	-3.7768836050825E-5	-0.13596780978297			--			--	27.8506407664997	-0.00208229752125347	-7.49627107651249
--	--	--	0.57737590072973	-8.89606908236104E-6	-0.0320258486964997			--			--	27.9367750805833	-9.61282773241832E-4	-3.4606179836706
--	--	--	0.576185048846541	-3.49856117113124E-4	-1.25948202160725			--			--	27.9888922619704	-0.00202416161902099	-7.28698182847557
--	--	--	0.575988940422848	-1.53806638735587E-4	-0.553703899448113			--			--	28.0002335966662	-0.00287252383539349	-10.3410858074166
--	--	--	0.575945094510217	-5.03757810486549E-5	-0.181352811775158			--			--	28.030610593743	-0.00334655100861498	-12.0475836310139
--	--	--	0.575173552123372	9.51223907628387E-5	0.342440606746219			--			--	28.0995379670499	0.00119659513421817	4.30774248318541
--	--	--	0.575136567964057	2.52106858207544E-4	0.907584689547159			--			--	28.2988156467591	-0.00422525099013998	-15.2109035645039
--	--	--	0.574847276296096	-4.44570529785445E-5	-0.16004539072276			--			--	28.3821997675335	6.75110620102008E-4	2.43039823236723
--	--	--	0.574095393273328	1.05167572425103E-4	0.378603260730371			--			--	28.4000231315065	0.0157214985441722	56.5973947590199
--	--	--	0.573904251109142	-1.64377823586507E-4	-0.591760164911425			--			--	28.4300501761077	-0.00189339772926172	-6.81623182534219
--	--	--	0.572952288344422	1.04805239323911E-4	0.37729886156608			--			--	28.5076828816695	-2.48568212052258E-5	-0.0894845563388129
--	--	--	0.572938513747719	2.28273298410305E-5	0.0821783874277098			--			--	28.5181556746878	-0.00104513623663098	-3.76249045187153
--	--	--	0.572854384956493	-6.22665820761778E-4	-2.2415969547424			--			--	28.7232327646592	2.80453819044515E-4	1.00963374856025
--	--	--	0.571753175001624	2.04193418594998E-4	0.735096306941993			--			--	28.7269914990601	0.00216031436004954	7.77713169617835
--	--	--	0.571730394008132	0.00134821390501627	4.85357005805857			--			--	28.766754849711	0.00302762502537115	10.8994500913361
--	--	--	0.571525683209665	-1.68247817727129E-4	-0.605692143817664			--			--	28.8332264450823	0.00212239285105796	7.64061426380866
--	--	--	0.57128663915199	-2.04463464976525E-4	-0.73606847391549			--			--	28.8414470457812	-0.00289709191991473	-10.429530911693
--	--	--	0.571232826795184	5.22570838650601E-4	1.88125501914216			--			--	28.8517877344118	0.00151680312428169	5.46049124741408
--	--	--	0.571184495380174	4.16705000068529E-4	1.5001380002467			--			--	28.8884709966602	-0.00321231650277441	-11.5643394099879
--	--	--	0.57098479429274	7.13631576829183E-5	0.256907367658506			--			--	28.9324557364741	-0.00213348143903687	-7.68053318053273
--	--	--	0.5709451727653	6.08956471477944E-4	2.1922432973206			--			--	28.9433531361676	8.97795004322133E-4	3.23206201555968
--	--	--	0.570459757501907	-5.52282797818907E-4	-1.98821807214807			--			--	29.0031748084325	0.00228588200140881	8.22917520507172
--	--	--	0.570363730466036	6.42234658093617E-5	0.231204476913702			--			--	29.208046856289	-0.00328263464162838	-11.8174847098622
--	--	--	0.570156730925403	-1.2979455955649E-4	-0.467260414403364			--			--	30.277739969136	0.0599559207309624	215.841314631465
--	--	--	0.570148827411234	2.55365105366025E-4	0.91931437931769			--			--	30.4899708827001	-0.00261157812149617	-9.40168123738621
--	--	--	0.569293077511162	2.82756809354742E-4	1.01792451367707			--			--	30.6215903183207	0.0034118586403326	12.2826911051974
--	--	--	0.568499287515361	2.82044003502446E-4	1.01535841260881			--			--	30.6427728686634	-5.74354065593766E-4	-2.06767463613756
--	--	--	0.56818834429138	4.949088539511E-5	0.178167187422396			--			--	30.6616548319388	-9.1885170281158E-4	-3.30786613012169
--	--	--	0.567641426965723	-1.20170105525755E-4	-0.432612379892718			--			--	30.6746926118381	0.00340126838301542	12.2445661788555
--	--	--	0.567619851378095	-2.20428329471306E-4	-0.793541986096702			--			--	30.7248955088264	-0.00205202966167159	-7.38730678201772
--	--	--	0.567353439183614	-2.14106271418019E-4	-0.770782577104868			--			--	30.7404333713819	-0.00309875417496044	-11.1555150298576
--	--	--	0.566806112859924	-2.22370419461722E-4	-0.800533510062199			--			--	30.7811411362295	0.00234582826581684	8.44498175694063
--	--	--	0.566006237666847	-0.00142032788663702	-5.11318039189327			--			--	30.8046252171189	-1.44559692620125E-5	-0.052041489343245
--	--	--	0.565420560060119	4.90609961996995E-5	0.176619586318918			--			--	30.8117706134902	0.00193664952129613	6.97193827666607
--	--	--	0.565140215942737	-1.74155854534443E-4	-0.626961076323995			--			--	30.8495395426879	-0.00175818666781172	-6.32947200412219
--	--	--	0.565137398201503	1.27422980975161E-4	0.45872273151058			--			--	30.8764848693691	-0.00198361293204373	-7.14100655535743
--	--	--	0.564848683340857	-1.29422850048464E-4	-0.46592226017447			--			--	30.8967685344949	0.00150613566046019	5.42208837765669
--	--	--	0.564837447270353	3.86752578232482E-4	1.39230928163694			--			--	30.9228108378476	5.75209912018176E-4	2.07075568326543
--	--	--	0.564809763210327	5.94371483723154E-5	0.213973734140335			--			--	30.9508043283688	-0.00125353595433393	-4.51272943560215
--	--	--	0.564596355905462	1.43693996864535E-4	0.517298388712326			--			--	30.9622673276588	0.00289187529821523	10.4107510735748
--	--	--	0.56370731377859	8.15836782052453E-5	0.293701241538883			--			--	30.9851891737275	-0.0030750520563713	-11.0701874029367
--	--	--	0.563636709593476	3.59276037802229E-4	1.29339373608802			--			--	30.9907585839818	4.3420249779513E-4	1.56312899206247
--	--	--	0.562300127494218	-2.49176935661921E-4	-0.897036968382915			--			--	31.0503557325249	0.00104517308452103	3.76262310427571
--	--	--	0.562283369058868	5.84081045550014E-4	2.10269176398005			--			--	31.0616392528805	-0.00268314026863365	-9.65930496708114
--	--	--	0.561770455282205	-1.56352882823851E-4	-0.562870378165864			--			--	31.1099924232729	0.00568998570032368	20.4839485211653
--	--	--	0.561690896190494	-5.54512052632421E-4	-1.99624338947672			--			--	31.1101515091641	8.82493388590114E-4	3.17697619892441
--	--	--	0.561590051453058	5.21613950082188E-4	1.87781022029588			--			--	31.1289243262569	-0.00124827370029725	-4.4937853210701
--	--	--	0.560145483168099	-3.01759697055565E-4	-1.08633490940003			--			--	31.1651758625996	-0.00515064852922499	-18.54233470521
--	--	--	0.560029561748375	9.49500075658575E-4	3.41820027237087			--			--	31.1687342508574	-5.78767499844889E-4	-2.0835629994416
--	--	--	0.559150975439646	-9.35169772226612E-5	-0.33666111800158			--			--	31.2067116861692	0.00208538204216097	7.50737535177949
--	--	--	0.558980672579081	-0.00110013530009258	-3.96048708033329			--			--	31.2168639782915	0.00514025859639889	18.504930947036
--	--	--	0.557154187827236	-4.44779049302863E-4	-1.60120457749031			--			--	31.233266004033	0.00190006537691339	6.84023535688821
--	--	--	0.556248524436382	7.1102948633771E-4	2.55970615081576			--			--	31.2434091293827	3.42120862388467E-4	1.23163510459848
--	--	--	0.555154652537973	2.48899181127576E-4	0.896037052059274			--			--	31.2780144214843	0.00254237925771924	9.15256532778927
--	--	--	0.554496271176318	8.05437685385047E-4	2.89957566738617			--			--	31.2836588803771	6.82040146604542E-4	2.45534452777635
--	--	--	0.553213711023657	-1.99388252409485E-4	-0.717797708674146			--			--	31.2877360984043	-0.00227732696499855	-8.19837707399478
--	--	--	0.552906578653536	-2.14248015638959E-4	-0.771292856300252			--			--	31.293235351308	-7.0267073859696E-4	-2.52961465894906
--	--	--	0.552891864467843	4.51315354552097E-4	1.62473527638755			--			--	31.2935846064624	0.00165886831240284	5.97192592465022
--	--	--	0.552550191700396	-1.5772042806791E-4	-0.567793541044476			--			--	31.3082424796548	-0.00288261776052282	-10.3774239378822
--	--	--	0.552007961649212	2.4675627176249E-4	0.888322578344964			--			--	31.329390604665	0.00234562778165975	8.4442600139751
--	--	--	0.551951204472879	4.05331999044548E-4	1.45919519656037			--			--	31.3559327147227	1.21693810157492E-4	0.438097716566971
--	--	--	0.551479242803326	3.5730973881002E-4	1.28631505971607			--			--	31.3782611223454	0.0011786088505115	4.2429918618414
--	--	--	0.551165729241816	2.45981555090541E-4	0.885533598325948			--			--	31.3860599728767	0.00192419393108799	6.92709815191677
--	--	--	0.551039841005014	2.24672303326527E-4	0.808820291975497			--			--	31.3998993163772	0.00116346059729444	4.18845815025999
--	--	--	0.549088255404521	7.70562755613103E-4	2.77402592020717			--			--	31.4102220549042	3.98422315169163E-4	1.43432033460899
--	--	--	0.54859233441343	-0.0052089044486194	-18.7520560150298			--			--	31.4129790770814	-5.40208447537467E-4	-1.94475041113488
--	--	--	0.54707723473661	-4.62026811701612E-4	-1.6632965221258			--			--	31.4237935765318	-6.38802256159321E-4	-2.29968812217356
--	--	--	0.54704645752002	4.05663153598274E-4	1.46038735295379			--			--	31.4496439712313	-7.52912319686158E-4	-2.71048435087017
--	--	--	0.546278061591598	1.52502070420318E-4	0.549007453513145			--			--	31.4607211398376	-7.07658448176925E-4	-2.54757041343693
--	--	--	0.546077902057834	6.17144145873632E-5	0.222171892514508			--			--	31.4609828876181	-0.00120002526651244	-4.32009095944478
--	--	--	0.545981574452257	3.5335269608388E-5	0.127206970590197			--			--	31.4901621359477	0.00192153415572152	6.91752296059747
--	--	--	0.544452707397957	-8.86312285251882E-4	-3.19072422690678			--			--	31.4917423000337	-3.38438457555402E-4	-1.21837844719945
--	--	--	0.543638089495711	2.64171540112127E-4	0.951017544403657			--			--	31.4988081180751	-4.53717767958308E-4	-1.63338396464991
--	--	--	0.54303862192943	-4.82572832121552E-4	-1.73726219563759			--			--	31.5078067036226	-0.00235581554632308	-8.48093596676309
--	--	--	0.54217423407035	-3.66206473962733E-4	-1.31834330626584			--			--	31.5209701850139	-2.07427917057631E-4	-0.746740501407472
--	--	--	0.541897742173724	1.96601820582445E-4	0.707766554096802			--			--	31.5303895996401	0.00579921870908537	20.8771873527073
--	--	--	0.541616145243653	-2.05377514882122E-4	-0.739359053575639			--			--	31.5380131458414	-0.00437406844410342	-15.7466463987723
--	--	--	0.541599196211991	-3.32140436399533E-4	-1.19570557103832			--			--	31.5643665752092	1.26145136940874E-4	0.454122492987146
--	--	--	0.540973086916106	1.12242570495261E-4	0.40407325378294			--			--	31.5660196774376	0.00580487661114155	20.8975558001096
--	--	--	0.540697589169077	-5.66368162009077E-4	-2.03892538323268			--			--	31.6003561190709	0.00308659913097838	11.1117568715222
--	--	--	0.53982370644346	-4.04487178112856E-4	-1.45615384120628			--			--	31.6260922839813	9.81870196574728E-4	3.53473270766902
--	--	--	0.539259189470033	1.62194775513655E-4	0.583901191849158			--			--	31.6355329884889	8.13129570182193E-4	2.9272664526559
--	--	--	0.536895036884775	-4.32228679553567E-5	-0.155602324639284			--			--	31.6379683624573	2.01448238838286E-4	0.72521365981783
--	--	--	0.535482375848793	-2.69244875024344E-4	-0.969281550087638			--			--	31.6432817728681	0.00287496243675519	10.3498647723187
--	--	--	0.535382503567178	-1.12570572665142E-4	-0.405254061594511			--			--	31.6633458748153	2.34608411935527E-4	0.844590282967897
--	--	--	0.535119767338524	2.00263053652314E-4	0.72094699314833			--			--	31.6672910321682	0.00280200141087429	10.0872050791474
--	--	--	0.53509399000335	-3.28989880139371E-4	-1.18436356850174			--			--	31.6863362163941	-2.05044200382409E-4	-0.738159121376672
--	--	--	0.534794359424907	-3.52114930962962E-4	-1.26761375146666			--			--	31.7609827004352	0.0022354031252201	8.04745125079236
--	--	--	0.53389862581839	-2.78292554563469E-5	-0.100185319642849			--			--	31.7641872370089	-1.79622880258241E-4	-0.646642368929668
--	--	--	0.533523519420162	5.16741953310084E-4	1.8602710319163			--			--	31.7804155258977	-0.00104631454643186	-3.7667323671547
--	--	--	0.533042443117495	6.05259860926944E-5	0.2178935499337			--			--	31.7923526158321	3.30715022362925E-4	1.19057408050653
--	--	--	0.532712835183212	4.24277047388245E-5	0.152739737059768			--			--	31.7967007780935	0.00136741134692792	4.92268084894051
--	--	--	0.532421134515196	-4.11698506506048E-4	-1.48211462342177			--			--	31.8566385453323	0.00120293917796906	4.33058104068862
--	--	--	0.5322752160621	5.27589940901965E-4	1.89932378724707			--			--	31.8819260886094	0.00242418125331828	8.72705251194581
--	--	--	0.531843993716009	1.32623746859653E-4	0.477445488694751			--			--	31.9859797441353	-0.0273627531645236	-98.505911392285
--	--	--	0.531757112566276	3.95286486205529E-4	1.4230313503399			--			--	32.0559679932109	-0.00575136026096347	-20.7048969394685
--	--	--	0.531175397486045	2.91066440560783E-4	1.04783918601882			--			--	32.0736532803314	2.39491473087186E-4	0.86216930311387
--	--	--	0.530618997351802	6.46316491930987E-5	0.232673937095155			--			--	32.1125805191434	8.34460523527106E-4	3.00405788469758
--	--	--	0.529763363101739	-1.88679216937057E-4	-0.679245180973405			--			--	32.1182886775084	0.00324195203339305	11.671027320215
--	--	--	0.529732616118351	-4.18612512037025E-4	-1.50700504333329			--			--	32.5324227263391	0.0294519632836226	106.027067821041
--	--	--	0.529145461324822	-3.74328507143381E-4	-1.34758262571617			--			--	32.6904402515723		--
--	--	--	0.528849721484022	-4.40370086436621E-4	-1.58533231117184			--			--	32.9226370776069	0.00154067274793489	5.5464218925656
--	--	--	0.528202360072701	5.88742650083333E-4	2.1194735403			--			--	33.0421955403087	-0.133614853067231	-481.013471042032
--	--	--	0.527325670168533	5.6006921017139E-5	0.2016249156617			--			--	33.0785822976507	0.00239678778902645	8.62843604049522
--	--	--	0.527286862305343	8.14698373762751E-4	2.9329141455459			--			--	33.2119496855346	0.121950040290089	439.020145044321
--	--	--	0.526890671553917	-5.74555314657722E-4	-2.0683991327678			--			--	33.2769811320755	-0.0697027655725083	-250.92995606103
--	--	--	0.52517505548488	1.99900222435368E-4	0.719640800767325			--			--	33.3543067995543	0.0029221746347559	10.5198286851212
--	--	--	0.524613477377342	1.39080668919151E-4	0.500690408108944			--			--	33.4061347826985	-0.00104091188106101	-3.74728277181964
--	--	--	0.524026662596232	1.76407508145535E-4	0.635067029323926			--			--	33.4454428894021	-3.05135541068229E-4	-1.09848794784562
--	--	--	0.523460352967228	1.29991663391897E-4	0.467969988210829			--			--	33.4639971815422	-0.00129157180199508	-4.64965848718229
--	--	--	0.523391907196515	-2.61958045045611E-4	-0.9430489621642			--			--	33.5327120910098	-0.00738757035227032	-26.5952532681732
--	--	--	0.523091967024133	-2.6907680760624E-4	-0.968676507382464			--			--	33.5875317418477	0.00106630484524851	3.83869744289464
--	--	--	0.522494672327513	2.14008598380224E-4	0.770430954168806			--			--	33.6208251504614	0.00128992812598434	4.64374125354362
--	--	--	0.522458788388908	1.59674113273011E-4	0.57482680778284			--			--	33.6805514024066	0.00378755374210661	13.6351934715838
--	--	--	0.522148246163164	-1.10520031474005E-4	-0.397872113306418			--			--	33.7178911493263	-1.03633666784514E-4	-0.37308120042425
--	--	--	0.521904309345121	-2.43739373472105E-4	-0.877461744499578			--			--	33.7462508044053	-8.15668880967594E-4	-2.93640797148334
--	--	--	0.52183958995748	-6.07215280403883E-4	-2.18597500945398			--			--	33.7703009801734	-0.00296098218538247	-10.6595358673769
--	--	--	0.521529165408322	-1.89809955654202E-5	-0.0683315840355127			--			--	33.809903954711	-8.21655769475795E-4	-2.95796077011286
--	--	--	0.52069645485768	5.09521006504984E-7	0.00183427562341794			--			--	33.821796538897	-5.2312058154028E-4	-1.88323409354501
--	--	--	0.519955391854794	-2.38074973680113E-5	-0.0857069905248407			--			--	33.9053507839853	5.33661324091552E-4	1.92118076672959
--	--	--	0.519916639259727	6.09999182670234E-5	0.219599705761284			--			--	33.9063430360124	3.1346531213235E-4	1.12847512367646
--	--	--	0.519160775628221	-4.79417558111852E-5	-0.172590320920267			--			--	33.9561841987284	0.00207448645965062	7.46815125474223
--	--	--	0.519132411734758	2.92972781553089E-4	1.05470201359112			--			--	33.9589665330997	-0.00542136422749713	-19.5169112189897
--	--	--	0.518641693856802	2.66696657581021E-5	0.0960107967291676			--			--	33.9697845579152	-9.27647398005186E-4	-3.33953063281867
--	--	--	0.517916819207657	1.78953721145923E-4	0.644233396125323			--			--	33.9833156264256	-0.00433961185149046	-15.6226026653657
--	--	--	0.517908308688984	-2.93729562560905E-4	-1.05742642521926			--			--	33.9986266569683	0.00145041883084226	5.22150779103214
--	--	--	0.517880695133656	-6.24661220604269E-4	-2.24878039417537			--			--	34.0368273626633	-0.00194542531606425	-7.0035311378313
--	--	--	0.517841136028818	3.53814272699719E-5	0.127373138171899			--			--	34.0421998923611	0.0017774851588762	6.39894657195432
--	--	--	0.517636473476626	1.43936780660071E-4	0.518172410376256			--			--	34.0595798836069	0.00141695949939889	5.101054197836
--	--	--	0.517618403648372	1.24970175919463E-4	0.449892633310067			--			--	34.0849486173848	-0.00136548873253887	-4.91575943713993
--	--	--	0.517337938127201	2.05943532405141E-4	0.741396716658508			--			--	34.0910623813903	-8.51340236312256E-4	-3.06482485072412
--	--	--	0.517330879448023	-1.36927873320328E-4	-0.492940343953181			--			--	34.1321061264209	-4.55612185002092E-4	-1.64020386600753
--	--	--	0.516974392963356	7.03463880051238E-5	0.253246996818446			--			--	34.1827776445494	-3.71871371509416E-4	-1.3387369374339
--	--	--	0.516676926772122	-1.07322971446338E-4	-0.386362697206817			--			--	34.256346679563	0.0025990261581444	9.35649416931984
--	--	--	0.516554693483227	1.3746252954308E-4	0.494865106355088			--			--	34.2794840267619	2.48721606647772E-4	0.895397783931979
--	--	--	0.516351303083276	-2.6844700712017E-4	-0.966409225632612			--			--	34.3344745464241	0.00229841552963464	8.2742959066847
--	--	--	0.515784473547964	-1.99507426804037E-4	-0.718226736494533			--			--	34.3403840069338	-0.00102251353210556	-3.68104871558002
--	--	--	0.515755041607912	1.19723164523448E-4	0.431003392284413			--			--	34.356645175193	-0.00286023678960938	-10.2968524425938
--	--	--	0.515480208560922	6.29861572602827E-4	2.26750166137018			--			--	34.3622011789236	-7.13413886109807E-4	-2.56828998999531
--	--	--	0.515184400847464	6.41221049188838E-5	0.230839577707982			--			--	34.4142234262083	-6.60570292641711E-4	-2.37805305351016
--	--	--	0.515154302231386	2.2551234031635E-4	0.81184442513886			--			--	34.4218860233924	6.5611303863946E-4	2.36200693910206
--	--	--	0.515150776787424	-3.99439832072257E-4	-1.43798339546013			--			--	34.4219494419184	7.84028464915432E-4	2.82250247369556
--	--	--	0.514815750818769	-2.22048247728694E-4	-0.799373691823298			--			--	34.4322848492994	-4.24917744793165E-4	-1.52970388125539
--	--	--	0.513638129703611	3.88806588680357E-5	0.139970371924929			--			--	34.7036922219198	-0.00351881379142369	-12.6677296491253
--	--	--	0.513593104505689	6.88116201611745E-5	0.247721832580228			--			--	34.9125567533182	-6.79075226249946E-4	-2.44467081449981
--	--	--	0.51348275394316	-1.30174098396204E-4	-0.468626754226334			--			--	35.0603456427069	0.0118970897064097	42.8295229430749
--	--	--	0.5134344359859	6.63795660445102E-5	0.238966437760237			--			--	35.1703022450217	-5.78529649179944E-4	-2.0827067370478
--	--	--	0.513321158597144	-1.67480995743434E-4	-0.602931584676362			--			--	35.2065821977551	0.00886288047497377	31.9063697099056
--	--	--	0.51319405776649	-0.00638956332069881	-23.0024279545157			--			--	35.2329446080859	-0.00213265800103085	-7.67756880371106
--	--	--	0.512702372149683	1.91335215773112E-4	0.688806776783203			--			--	35.3194626943802	-0.00468465828521674	-16.8647698267803
--	--	--	0.511842552842448	-1.82788789949679E-4	-0.658039643818844			--			--	35.3245334656777	-0.00461651098353626	-16.6194395407305
--	--	--	0.511453970365484	-1.72647729650539E-4	-0.62153182674194			--			--	35.4026470640777	0.00455480706750837	16.3973054430301
--	--	--	0.511163429883674	6.828737838735E-5	0.24583456219446			--			--	35.4319037918238	-0.00306473595900202	-11.0330494524073
--	--	--	0.510785655306679	2.25745827778792E-4	0.812684980003651			--			--	35.4718107748802	-0.00294566848594883	-10.6044065494158
--	--	--	0.510654945427384	-6.89984325842144E-4	-2.48394357303172			--			--	35.4887020228698	0.0109308898663287	39.3512035187833
--	--	--	0.510225536010356	1.38434744933541E-4	0.498365081760748			--			--	35.488838710722	0.006962169780307	25.0638112091052
--	--	--	0.510156835679602	-5.26868614505555E-4	-1.89672701222			--			--	35.5045027517875	-0.00154693497712393	-5.56896591764615
--	--	--	0.509915019621965	2.00088349372249E-4	0.720318057740096			--			--	35.5083606331097	-0.00757425223824645	-27.2673080576872
--	--	--	0.509903356762928	1.90532886383584E-4	0.685918390980902			--			--	35.5141961168853	-0.00538083475172603	-19.3710051062137
--	--	--	0.509872962435925	5.46535444435606E-4	1.96752759996818			--			--	35.5182950204124	-0.00278801870776358	-10.0368673479489
--	--	--	0.508952672627158	1.98223752619275E-4	0.71360550942939			--			--	35.5280424524991	-0.0014872674408382	-5.35416278701752
--	--	--	0.508884032267994	2.07578084674191E-4	0.747281104827088			--			--	35.5380586469879	-0.00165357595440132	-5.95287343584475
--	--	--	0.508662822881393	-5.53431662140531E-6	-0.0199235398370591			--			--	35.5653928487167	9.44612810371502E-4	3.40060611733741
--	--	--	0.5086394802083	-2.6958646050614E-4	-0.970511257822104			--			--	35.5680898225926	-0.037944619782132	-136.600631215675
--	--	--	0.508360771437122	-3.36229820857054E-4	-1.21042735508539			--			--	35.5764509892625	-8.09463963842084E-4	-2.9140702698315
--	--	--	0.508353433896417	7.96136089291066E-5	0.286608992144784			--			--	35.5907013890055	0.00221008301403908	7.95629885054069
--	--	--	0.508051626346676	-8.29735735469628E-5	-0.298704864769066			--			--	35.5990742383566	0.0046401242913701	16.7044474489324
--	--	--	0.508032643087305	-1.00909999271134E-4	-0.363275997376082			--			--	35.6000606966724	-0.00319386801579825	-11.4979248568737
--	--	--	0.507371521463884	-2.10492758890182E-4	-0.757773932004655			--			--	35.6017193184251	0.00553389017671016	19.9220046361566
--	--	--	0.507100843263129	-1.69343827941791E-4	-0.609637780590448			--			--	35.6079802180707	9.97461705414575E-4	3.59086213949247
--	--	--	0.506477701361598	8.18583650057262E-4	2.94690114020614			--			--	35.613690480693	-8.95491740957923E-4	-3.22377026744852
--	--	--	0.505817678128291	2.96578840981339E-4	1.06768382753282			--			--	35.6149840295269	0.00204449259093205	7.36017332735538
--	--	--	0.505527828382527	-1.06722687207856E-4	-0.384201673948282			--			--	35.6189912681746	0.00165867055481867	5.97121399734721
--	--	--	0.505499784275957	-3.15189349941793E-4	-1.13468165979045			--			--	35.6330464707643	0.0183622165095605	66.1039794344178
--	--	--	0.505214626720173	8.48338501453325E-5	0.305401860523197			--			--	35.6417525571952	0.00470856093877203	16.9508193795793
--	--	--	0.505199017193539	-1.07784952450513E-5	-0.0388025828821847			--			--	35.6476084330908	-0.00314927453218531	-11.3373883158671
--	--	--	0.504885357242218	-3.54739600277727E-4	-1.27706256099982			--			--	35.6637801623502	0.00285724858357028	10.286094900853
--	--	--	0.504842439887902	-3.83220554519001E-4	-1.3795939962684			--			--	35.6746278589044	-0.00556943526664789	-20.0499669599324
--	--	--	0.504613451560572	-2.6537816866839E-5	-0.0955361407206204			--			--	35.6904705540477	-0.00334630828807653	-12.0467098370755
--	--	--	0.503559843907553	-1.4825044197957E-4	-0.533701591126452			--			--	35.7140623365998	-0.00252951618939273	-9.10625828181383
--	--	--	0.503328607706352	1.74402246395686E-4	0.62784808702447			--			--	35.7297335790008	6.62939903290225E-4	2.38658365184481
--	--	--	0.502072329541978	-7.11445093394166E-5	-0.2561202336219			--			--	35.7444290840375	-0.00110555692968489	-3.9800049468656
--	--	--	0.502028390298681	2.82223815017436E-4	1.01600573406277			--			--	35.7510035428173	-3.2427009043959E-4	-1.16737232558252
--	--	--	0.501950197888327	1.37077778821065E-4	0.493480003755834			--			--	35.7533132695559	0.00206928651953149	7.44943147031337
--	--	--	0.501876614151791	-1.13209776867882E-4	-0.407555196724375			--			--	35.754801943924	0.0052733144808683	18.9839321311259
--	--	--	0.501714587113644	2.04207050348225E-4	0.73514538125361			--			--	35.7575582248881	-7.67224229952198E-4	-2.76200722782791
--	--	--	0.501517268034164	3.01183968496533E-4	1.08426228658752			--			--	35.7673867405364	0.00279853191222842	10.0747148840223
--	--	--	0.501361457678277	1.81480053226426E-4	0.653328191615134			--			--	35.7687527663229	2.29192708822601E-4	0.825093751761364
--	--	--	0.500161460712612	-7.47332408934926E-5	-0.269039667216573			--			--	35.7715447775065	-0.00139566575044024	-5.02439670158487
--	--	--	0.499736930693336	-2.04282539208516E-4	-0.735417141150658			--			--	35.7745830209193	-3.74984595427677E-4	-1.34994454353964
--	--	--	0.498947247199678	0.00117544460865242	4.23160059114871			--			--	35.7828302844898	2.74330279134796E-5	0.0987589004885266
--	--	--	0.49890170264712	-6.11899925213982E-4	-2.20283973077034			--			--	35.7863162800861	4.74568873405705E-4	1.70844794426054
--	--	--	0.498543855414192	-9.77612314100885E-5	-0.351940433076319			--			--	35.7922180121775	-4.24114058613979E-4	-1.52681061101033
--	--	--	0.498400798731686	5.97025205636942E-4	2.14929074029299			--			--	35.7925078896483	0.00137838697284397	4.96219310223829
--	--	--	0.498234982356613	-1.49416045692783E-4	-0.537897764494019			--			--	35.798261658129	-0.00215474544993276	-7.75708361975794
--	--	--	0.496943838515374	-2.37647734454529E-4	-0.855531844036304			--			--	35.8054298616193	0.0017924919380093	6.45297097683348
--	--	--	0.496320786103339	-6.71788799120383E-5	-0.241843967683338			--			--	35.8069161259566	0.00226837650034151	8.16615540122944
--	--	--	0.495745680262862	2.12257997163165E-4	0.764128789787394			--			--	35.8100765075062	-0.00173953528328019	-6.26232701980869
--	--	--	0.495344639762523	2.29115493656194E-4	0.824815777162298			--			--	35.8110956360217	-4.97673155120002E-5	-0.179162335843201
--	--	--	0.495012521801934	1.02296850353328E-4	0.368268661271981			--			--	35.811644739973	0.00436111757078194	15.700023254815
--	--	--	0.493171669615078	4.32009692476786E-4	1.55523489291643			--			--	35.8139894367004	0.00406922838812489	14.6492221972496
--	--	--	0.492373202074894	-4.23534502667747E-5	-0.152472420960389			--			--	35.8244889879329	2.65554934970042E-4	0.955997765892151
--	--	--	0.491477250272977	-4.39678565518205E-5	-0.158284283586554			--			--	35.8312753683631	-0.00282055874939469	-10.1540114978209
--	--	--	0.490364983109087	-8.77369753378761E-5	-0.315853111216354			--			--	35.8315813163217	6.65024758856536E-4	2.39408913188353
--	--	--	0.48873135809574	-3.83244005164084E-4	-1.3796784185907			--			--	35.8509971127133	0.00153227776405851	5.51619995061064
--	--	--	0.48797524208615	0.00162665643934228	5.85596318163221			--			--	35.8535308748573	-0.0042358739347562	-15.2491461651223
--	--	--	0.487875264118515	-3.40494367461441E-4	-1.22577972286119			--			--	35.8685318013918	-0.00118997468172921	-4.28390885422516
--	--	--	0.487184926384902	-6.02871329599774E-5	-0.217033678655919			--			--	35.8734746459447	-0.00102019848437313	-3.67271454374327
--	--	--	0.48679589865553	-6.50111156355726E-4	-2.34040016288061			--			--	35.8759403984173	-6.5541772494587E-4	-2.35950380980513
--	--	--	0.485182019432593	1.39760878654906E-4	0.503139163157662			--			--	35.8805397527905	0.00165947308617066	5.97410311021438
--	--	--	0.484950281536525	-3.99360442762426E-5	-0.143769759394473			--			--	35.882587513173	-2.83395386399641E-4	-1.02022339103871
--	--	--	0.484211674883504	-7.88521078223465E-5	-0.283867588160447			--			--	35.8964000267114	0.00269684666825299	9.70864800571077
--	--	--	0.481971361585385	0.0024007158893155	8.6425772015358			--			--	35.9149238122292	-3.97334019408756E-4	-1.43040246987152
--	--	--	0.480536736201217	4.108213611937E-6	0.0147895690029732			--			--	35.9150619553406	0.00411222229095948	14.8040002474541
--	--	--	0.478702002714948	1.69017905670194E-4	0.608464460412698			--			--	35.9210902824699	-0.00133933007577734	-4.82158827279842
--	--	--	0.478126765718438	5.148757135392E-17	1.85355256874112E-13			--			--	35.9294641112023	0.00137511654739462	4.95041957062063
--	--	--	0.471707349713812	-2.30592517480583E-5	-0.0830133062930099			--			--	35.9310170370945	2.57468337570533E-4	0.926886015253919
--	--	--	0.469347307278508	4.48340215804761E-5	0.161402477689714			--			--	36.0220125786164	-0.0382599777192274	-137.735919789219
--	--	--	0.466955426947441	-3.10845937442606E-4	-1.11904537479338			--			--	36.221824408685	0.00170908090222826	6.15269124802174
--	--	--	0.466719561539211	-1.77409193700839E-5	-0.063867309732302			--			--	36.3474689724969	-4.3573973085255E-4	-1.56866303106918
--	--	--	0.46639965534002	2.73345048944294E-4	0.984042176199458			--			--	36.3805587212585	0.00278962455241353	10.0426483886887
--	--	--	0.466306788249442	-1.60562513459082E-4	-0.578025048452695			--			--	36.433582747039	0.00808944181571726	29.1219905365821
--	--	--	0.465186814233475	3.76355412348141E-4	1.35487948445331			--			--	36.6436654214631	-0.00312159820525146	-11.2377535389053
--	--	--	0.462604526786471	6.19012616964748E-4	2.22844542107309			--			--	36.679724825045	-5.62864561457587E-5	-0.202631242124731
--	--	--	0.462414713090352	-9.98394129422464E-4	-3.59421886592087			--			--	36.6840379873554	0.00267307906398086	9.6230846303311
--	--	--	0.461167227753121	-4.27674546946723E-5	-0.15396283690082			--			--	36.7548556507949	0.00791893667766554	28.508172039596
--	--	--	0.460797395591691	-1.36941276799829E-4	-0.492988596479384			--			--	36.9431688366234	0.00573615940922948	20.6501738732261
--	--	--	0.460483588248021	6.82950355759854E-5	0.245862128073547			--			--	37.1810374343602	-9.66464366475948E-4	-3.47927171931341
--	--	--	0.460123363417289	1.43298872487695E-4	0.515875940955702			--			--	37.2264962484292	0.00471046667498141	16.9576800299331
--	--	--	0.459795385299954	-1.99119950893168E-4	-0.716831823215405			--			--	37.5303260248188	0.00369868528654813	13.3152670315733
--	--	--	0.459273923761968	6.13061309384573E-4	2.20702071378446			--			--	37.7129380053908	0.0703651065915249	253.31438372949
--	--	--	0.459080670284153	-1.89298334265459E-5	-0.0681474003355652			--			--	37.7469013608085	0.00243249456671485	8.75698044017346
--	--	--	0.458736940494768	-3.38495633517802E-4	-1.21858428066409			--			--	37.7765329109091	6.96507789034855E-4	2.50742804052548
--	--	--	0.458083776843048	1.27723566101094E-4	0.459804837963938			--			--	37.945540236595	-0.00204426558039825	-7.3593560894337
--	--	--	0.458037088812329	-2.99493062724954E-4	-1.07817502580983			--			--	37.9698113207547	0.0120314326264824	43.3131574553367
--	--	--	0.457771526442696	7.6295254407116E-4	2.74662915865618			--			--	38.0150972754379	0.00548825442115178	19.7577159161464
--	--	--	0.457343894587896	-4.53353869942478E-4	-1.63207393179292			--			--	38.0230988592295	0.00317522317872462	11.4308034434086
--	--	--	0.45666982793984	-1.24742145931632E-4	-0.449071725353875			--			--	38.1360641980423	-8.29661176746487E-4	-2.98678023628735
--	--	--	0.455642955426063	1.187439191501E-5	0.042747810894036			--			--	38.1481627137086	0.00317635686124788	11.4348847004924
--	--	--	0.454789920509275	-1.21978620141849E-4	-0.439123032510656			--			--	38.1513799930776	-0.0400979255301415	-144.352531908509
--	--	--	0.45351262547362	-2.67625540798688E-4	-0.963451946875277			--			--	38.2257399923656	7.34037257063475E-4	2.64253412542851
--	--	--	0.452841469024593	4.42070768513107E-5	0.159145476664719			--			--	38.2285844269885	0.00623654349890433	22.4515565960556
--	--	--	0.452485752959843	3.62074458762237E-5	0.130346805154405			--			--	38.329440152582	0.00153799672355295	5.53678820479062
--	--	--	0.452485235975804	4.07870715875132E-5	0.146833457715048			--			--	38.4415094339623	-0.100978722633355	-363.523401480078
--	--	--	0.451096793469642	-2.80313220920662E-4	-1.00912759531438			--			--	38.4588415093824	0.00273395823050811	9.8422496298292
--	--	--	0.449706322471491	1.25191793692141E-4	0.450690457291708			--			--	38.4726384982832	0.00240848974728461	8.6705630902246
--	--	--	0.449623944356567	8.18622258819066E-5	0.294704013174864			--			--	38.4736332693821	-5.52162918217041E-4	-1.98778650558135
--	--	--	0.448974615633634	9.25079511804518E-5	0.333028624249626			--			--	38.5031731719929	-1.25617390755804E-4	-0.452222606720894
--	--	--	0.448263892399776	-1.0776698528292E-4	-0.387961147018512			--			--	38.5140575247792	0.00193697834570651	6.97312204454344
--	--	--	0.44790288199132	-3.05043344574393E-4	-1.09815604046782			--			--	38.5489177988002	-0.00329368697576904	-11.8572731127685
--	--	--	0.447864288251903	3.56827416789771E-5	0.128457870044318			--			--	38.599888012276	-0.00254411972576513	-9.15883101275447
--	--	--	0.447582013896106	1.46336370078933E-4	0.526810932284159			--			--	38.6159038523549	-0.00938613302095418	-33.7900788754351
--	--	--	0.447575972315718	2.06897258163247E-4	0.744830129387689			--			--	38.6236902617309	-0.0049971585244394	-17.9897706879818
--	--	--	0.446827215111433	-4.86698260423016E-5	-0.175211373752286			--			--	38.637020512975	0.00332733192786346	11.9783949403085
--	--	--	0.446049320034166	-4.47439699244669E-5	-0.161078291728081			--			--	38.6590039471552	0.00210910678969619	7.59278444290628
--	--	--	0.445806901162084	3.03841405456227E-7	0.00109382905964242			--			--	38.6643854631204	-0.00295172856448535	-10.6262228321473
--	--	--	0.44540156681246	1.41197722306766E-4	0.508311800304358			--			--	38.664701038796	1.80691056208347E-4	0.650487802350049
--	--	--	0.444646686901795	3.68795132985521E-4	1.32766247874788			--			--	38.6666883659129	0.00452784735417747	16.3002504750389
--	--	--	0.443659769233568	-1.07017977766313E-4	-0.385264719958727			--			--	38.7049901458343	-0.00114101330933548	-4.10764791360773
--	--	--	0.44364215909815	2.12191014219672E-5	0.0763887651190819			--			--	38.7066776045119	0.00369455179510211	13.3003864623676
--	--	--	0.443281708458686	-2.82669279717967E-4	-1.01760940698468			--			--	38.7142197696215	1.8444279198767E-4	0.663994051155612
--	--	--	0.443218406453763	1.05284306020749E-4	0.379023501674696			--			--	38.7320308173207	0.00480529337647524	17.2990561553109
--	--	--	0.443157161661322	-1.45203430493836E-4	-0.52273234977781			--			--	38.7433234117928	-0.00340775062043986	-12.2679022335835
--	--	--	0.442565706640541	-1.86457318472842E-5	-0.0671246346502231			--			--	38.7490017141222	-0.00159357164302541	-5.73685791489148
--	--	--	0.442548365098807	6.53425347076889E-5	0.23523312494768			--			--	38.753365577272	-0.00189642237870935	-6.82712056335366
--	--	--	0.44220496482577	1.13950023180265E-6	0.00410220083448954			--			--	38.7677845116554	0.00135228832575249	4.86823797270896
--	--	--	0.442186747007281	-2.24448705860845E-4	-0.808015341099042			--			--	38.8152597759053	0.00279802835223504	10.0729020680461
--	--	--	0.442094676664517	-0.00120601839261104	-4.34166621339975			--			--	38.842824769374	0.00255129360439658	9.18465697582769
--	--	--	0.441779981687636	-5.36455712328046E-4	-1.93124056438097			--			--	38.8508152257069	-0.00152573730476503	-5.49265429715411
--	--	--	0.44148319002092	1.69321053289994E-6	0.00609555791843978			--			--	38.852563499404	0.00267078267782562	9.61481764017223
--	--	--	0.441311503368744	-6.04419298812432E-5	-0.217590947572476			--			--	38.8650217706821	-0.0619340887247705	-222.962719409174
--	--	--	0.441052496937768	3.26685023888017E-4	1.17606608599686			--			--	38.901353520762	-0.00260503824250776	-9.37813767302794
--	--	--	0.440377290279179	-2.17881232372339E-4	-0.78437243654042			--			--	38.9938236151988	0.00185178277223626	6.66641798005054
--	--	--	0.440355521097456	-7.51241991137758E-5	-0.270447116809593			--			--	39.0343007493667	-0.00323420473628189	-11.6431370506148
--	--	--	0.440211880616322	-9.88823968271994E-5	-0.355976628577918			--			--	39.0385335313248	-7.44388859400679E-4	-2.67979989384244
--	--	--	0.440063605883957	-2.00472759027095E-4	-0.721701932497542			--			--	39.050334875198	0.00343768782051636	12.3756761538589
--	--	--	0.440058948784947	-2.69272283044998E-5	-0.0969380218961993			--			--	39.087875397478	1.29957297746953E-4	0.467846271889031
--	--	--	0.439193206295699	3.30397317494947E-4	1.18943034298181			--			--	39.0942988351203	0.00683030547359232	24.5890997049324
--	--	--	0.439107585482834	-2.45371507239978E-4	-0.883337426063921			--			--	39.1193685156004	-0.00863152499613767	-31.0734899860956
--	--	--	0.438957123791602	3.33097372297782E-6	0.0119915054027202			--			--	39.1396153139041	0.00299963185727141	10.7986746861771
--	--	--	0.438793057260477	-2.53210771145528E-5	-0.0911558776123901			--			--	39.2065775627978	-1.86810901967473E-4	-0.672519247082903
--	--	--	0.438778494619303	-1.50502278159505E-4	-0.541808201374218			--			--	39.2373218642572	0.00872854086559119	31.4227471161283
--	--	--	0.438424681761875	-1.1826859478844E-4	-0.425766941238384			--			--	39.2856384980996	0.00195612514784927	7.04205053225737
--	--	--	0.438230158350663	-1.68893785523466E-4	-0.608017627884478			--			--	39.3045822102426		--
--	--	--	0.438206484053235	3.65147034479051E-4	1.31452932412458			--			--	39.335970471092	0.0069721133202062	25.0996079527423
--	--	--	0.438206436139155	-1.22514479006043E-4	-0.441052124421755			--			--	39.3935148626206	-0.0124975922017898	-44.9913319264433
--	--	--	0.438024479663092	-1.56540994360149E-4	-0.563547579696536			--			--	39.4363597640123	0.00238863239117639	8.59907660823501
--	--	--	0.437862867081704	3.69555318368764E-5	0.133039914612755			--			--	39.4513534663064	-0.0215425814807719	-77.5532933307789
--	--	--	0.437692634802425	-2.17641996295794E-4	-0.783511186664858			--			--	39.6589578877662	-0.00593562309707454	-21.3682431494683
--	--	--	0.437636456136624	1.16826366471324E-4	0.420574919296766			--			--	39.6661413811769	0.00144650508044667	5.20741828960801
--	--	--	0.437550345942198	-2.13503810345818E-4	-0.768613717244945			--			--	39.6690865301897	0.00140761563778878	5.06741629603961
--	--	--	0.437123676258308	-1.70920392506476E-4	-0.615313413023314			--			--	39.6775969316352	0.00905322479777116	32.5916092719762
--	--	--	0.436828766699731	-4.06851670794567E-5	-0.146466601486044			--			--	39.7193539808789	0.00471738121300144	16.9825723668052
--	--	--	0.43646802488496	5.72792683576063E-4	2.06205366087383			--			--	39.754007386843	4.55475602535046E-4	1.63971216912617
--	--	--	0.43646802488496	-5.13794312083685E-18	-1.84965952350127E-14			--			--	39.7940795195258	0.00347594200597175	12.5133912214983
--	--	--	0.436052072596567	-1.10714049085257E-5	-0.0398570576706925			--			--	39.8292180723679	0.00348268197307086	12.5376551030551
--	--	--	0.435951160668669	1.02479372357773E-4	0.368925740487983			--			--	39.8742258370814	-0.0111142015993906	-40.0111257578062
--	--	--	0.435872139868176	3.23843414892906E-4	1.16583629361446			--			--	39.9537431934743	0.0030849637208894	11.1058693952018
--	--	--	0.435695801775946	-6.78798202037094E-5	-0.244367352733354			--			--	40.0116342267066	0.00182625468055391	6.57451684999408
--	--	--	0.435679493633082	-9.55585391281617E-5	-0.344010740861382			--			--	40.0140322082916	0.00356240928057691	12.8246734100769
--	--	--	0.435000800977834	6.93957253370516E-4	2.49824611213386			--			--	40.0237840726602	8.24405792641567E-4	2.96786085350964
--	--	--	0.434742685045277	-2.33574466269326E-4	-0.840868078569574			--			--	40.3264671598396	7.08358337540421E-4	2.55009001514552
--	--	--	0.434742625198388	1.92614981442765E-5	0.0693413933193954			--			--	40.3634648370497		--
--	--	--	0.434420215197536	-9.32297443240966E-5	-0.335627079566748			--			--	40.4293089204168	-0.00133211747077388	-4.79562289478597
--	--	--	0.434310342668598	-1.56639936400136E-5	-0.056390377104049			--			--	40.5830986895784	0.00144266726419843	5.19360215111435
--	--	--	0.434281433073533	2.73670673342345E-4	0.985214424032442			--			--	41.5583018867924	-0.0123516157196101	-44.4658165905964
--	--	--	0.434022651706416	-9.42533271016981E-17	-3.39311977566113E-13			--			--	42.6505874608109	-0.00309353015883717	-11.1367085718138
--	--	--	0.429089367550833	-0.0036999631166877	-13.3198672200757			--			--	42.6611933139362	-0.00119541170031356	-4.30348212112882
--	--	--	0.429068098651584	0.00739992623337567	26.6397344401524			--			--	42.6969679619828	0.00123955604027157	4.46240174497765
--	--	--	0.421668172418209	4.6033643277097E-4	1.65721115797549			--			--	42.8811071896671	-0.00181097917534077	-6.51952503122677
--	--	--	0.420067268424487	-3.26709710368491E-4	-1.17615495732657			--			--	43.2547169811321	0.0130285292111844	46.9027051602638
--	--	--	0.419488458580672	0.00109552765505397	3.94389955819429			--			--	43.4170191607218	0.0143549298455495	51.6777474439782
--	--	--	0.404576790467515	-0.00246386525946086	-8.8699149340591			--			--	43.8374546994068	-8.92752106602447E-4	-3.21390758376881
--	--	--	0.359589090589953	-6.28460764349741E-4	-2.26245875165907			--			--	43.8697281640177	-0.00183929513740125	-6.6214624946445
--	--	--	0.341453794936183	-7.75488900388139E-4	-2.7917600413973			--			--	43.8724455727268	0.00621341077503934	22.3682787901416
--	--	--	0.339563636610471	1.16469150681894E-4	0.419288942454818			--			--	43.8758123902356	2.52027306201225E-5	0.090729830232441
--	--	--	0.339091922331446	4.59027647099576E-4	1.65249952955847			--			--	43.8841194979104	0.00163964489843528	5.90272163436701
--	--	--	0.322249063671593	-0.00243015284849932	-8.74855025459755			--			--	43.8981420899164	-0.00350107608318054	-12.6038738994499
--	--	--	0.31703126490749	0.00416085005612187	14.9790602020387			--			--	43.9022876915163	-0.00880844721223938	-31.7104099640618
--	--	--	0.282482766909493	5.76975410136606E-4	2.07711147649178			--			--	43.9412260230505	2.67293917203073E-4	0.962258101931063
--	--	--	0.245613829025525	0.00240842622146276	8.67033439726594			--			--	43.9622846021405	-8.75626421844979E-4	-3.15225511864193
--	--	--	0.1942362265262	0.00644827910017279	23.213804760622			--			--	43.9659093709568	-0.0042016493940698	-15.1259378186513
--	--	--	0.138023308447153	1.3774781282151E-4	0.495892126157436			--			--	43.9910982518897	-0.00188754134988913	-6.79514885960087
--	--	--			--			--			--	43.9995160327948	-0.00230617399707075	-8.3022263894547
--	--	--			--			--			--	44.0058906616126	0.0047390278873618	17.0605003945025
--	--	--			--			--			--	44.0075123578907	9.75450857130513E-4	3.51162308566985
--	--	--			--			--			--	44.0439638746023	0.00250088812802935	9.00319726090566
--	--	--			--			--			--	44.0708497809351	0.00447289157708196	16.1024096774951
--	--	--			--			--			--	44.0769758854551	-0.00362040313017804	-13.0334512686409
--	--	--			--			--			--	44.0900221584552	-0.00272487609671857	-9.80955394818685
--	--	--			--			--			--	44.13349501133	-0.00484437272165703	-17.4397417979653
--	--	--			--			--			--	44.1637414181648	-4.20493689147494E-4	-1.51377728093098
--	--	--			--			--			--	44.197244180023	0.00325946914612974	11.7340889260671
--	--	--			--			--			--	44.2033564853789	0.00485120002378708	17.4643200856335
--	--	--			--			--			--	44.2280794603795	-0.00265128450940324	-9.54462423385167
--	--	--			--			--			--	44.2309236987343	0.0102870235093528	37.0332846336701
--	--	--			--			--			--	44.2324794571563	9.21505080109535E-4	3.31741828839433
--	--	--			--			--			--	44.2341249377005	0.00139490529837105	5.02165907413578
--	--	--			--			--			--	44.2494085560419	-0.00477504296538968	-17.1901546754029
--	--	--			--			--			--	44.2618294441122	0.00152756550634372	5.49923582283739
--	--	--			--			--			--	44.2634527647531	-0.00155745177947487	-5.60682640610953
--	--	--			--			--			--	44.299974847448	0.00217596573970213	7.83347666292767
--	--	--			--			--			--	44.3079043769922	-0.00540534775628234	-19.4592519226164
--	--	--			--			--			--	44.3144967643897	-0.00587950605641933	-21.1662218031096
--	--	--			--			--			--	44.3215675053097	-0.00178476326765669	-6.42514776356409
--	--	--			--			--			--	44.3426291622166	-0.00596900379250699	-21.4884136530252
--	--	--			--			--			--	44.3460408725731	-0.0069207597452946	-24.9147350830606
--	--	--			--			--			--	44.3565765422256	0.00191323018731154	6.88762867432155
--	--	--			--			--			--	44.3843424487567	0.00498980875000454	17.9633115000163
--	--	--			--			--			--	44.3925809722515	-0.00711406683537967	-25.6106406073668
--	--	--			--			--			--	44.3931647295528	-0.00471810729877748	-16.9851862755989
--	--	--			--			--			--	44.40214475335	0.00618874934295909	22.2794976346527
--	--	--			--			--			--	44.4409150186618	-1.14356721576554E-4	-0.411684197675594
--	--	--			--			--			--	44.5348175347968	-0.00633599573974512	-22.8095846630824
--	--	--			--			--			--	44.5407416282865	-0.00152484430318079	-5.48943949145084
--	--	--			--			--			--	44.6146863774624	0.00277034876657229	9.97325555966025
--	--	--			--			--			--	44.7246471069973	6.27129883374919E-4	2.25766758014971
--	--	--			--			--			--	44.7328269450777	0.00131319243153708	4.72749275353349
--	--	--			--			--			--	44.8746931798834	0.0030567618498751	11.0043426595504
--	--	--			--			--			--	44.9941584729348	0.0020737625046924	7.46554501689264
--	--	--			--			--			--	45.110795359012	-0.00437256265328801	-15.7412255518368
--	--	--			--			--			--	45.1327554958387	0.00411662099786707	14.8198355923215
--	--	--			--			--			--	45.1783886717752	0.00454997574177909	16.3799126704047
--	--	--			--			--			--	45.2073540498491	0.00228652775498475	8.2314999179451
--	--	--			--			--			--	45.2742408764214	8.80475031979685E-4	3.16971011512687
--	--	--			--			--			--	45.2764067563573	0.00429433232947037	15.4595963860933
--	--	--			--			--			--	45.4660616831865	0.00195191056975121	7.02687805110436
--	--	--			--			--			--	45.472108520305	0.00184937877124853	6.65776357649471
--	--	--			--			--			--	45.4944132816247	0.00299655452683084	10.787596296591
--	--	--			--			--			--	45.518253594754	0.00332961750972634	11.9866230350148
--	--	--			--			--			--	45.5938701794467	5.15500216050522E-4	1.85580077778188
--	--	--			--			--			--	45.6273965326427	-7.83032407855306E-4	-2.8189166682791
--	--	--			--			--			--	45.6673289942212	0.00541406545392575	19.4906356341327
--	--	--			--			--			--	45.6944300719285	0.00280396477431487	10.0942731875335
--	--	--			--			--			--	45.7839367688928	-0.00268797456549766	-9.67670843579158
--	--	--			--			--			--	45.7963165878362	0.00241189827784273	8.68283380023383
--	--	--			--			--			--	45.8886123876306	-0.00578090238680172	-20.8112485924862
--	--	--			--			--			--	46.0833018867924	-0.0157341466874729	-56.6429280749024
--	--	--			--			--			--	46.2283238010638	0.00178964811436734	6.44273321172243
--	--	--			--			--			--	46.3087735849057	-0.00982692580507877	-35.3769328982836
--	--	--			--			--			--	46.4000943396226	0.00841112214498541	30.2800397219475
--	--	--			--			--			--	46.5009433962264	-0.177924528301881	-640.528301886772
--	--	--			--			--			--	46.5015094339623	-0.0244363739537521	-87.9709462335076
--	--	--			--			--			--	46.5382075471698	-0.00332103844516971	-11.955738402611
--	--	--			--			--			--	46.5880188679245	0.00238643779259444	8.59117605333999
--	--	--			--			--			--	46.8112264150943	0.0114521208682084	41.2276351255503
--	--	--			--			--			--	46.8628301886792	-0.00290310682366271	-10.4511845651858
--	--	--			--			--			--	46.907211887023	0.00747186640445176	26.8987190560263
--	--	--			--			--			--	46.9242452830189	6.36969782947738E-4	2.29309121861186
--	--	--			--			--			--	46.9384905660377	-0.0177687615264579	-63.9675414952485
--	--	--			--			--			--	46.946320754717	-0.00489743225989491	-17.6307561356217
--	--	--			--			--			--	46.9711320754717	0.010178465030501	36.6424741098036
--	--	--			--			--			--	46.9717924528302	0.00900354660235488	32.4127677684776
--	--	--			--			--			--	47.0841509433962	-0.00726060434104209	-26.1381756277515
--	--	--			--			--			--	47.120946048726	-7.64333533508527E-4	-2.7516007206307
--	--	--			--			--			--	47.1585770407707	0.00122121560250804	4.39637616902895
--	--	--			--			--			--	47.1942452830189	0.00929748900553268	33.4709604199177
--	--	--			--			--			--	47.2003958200956	-0.00336654790559012	-12.1195724601244
--	--	--			--			--			--	47.2122641509434	0.0051615832032916	18.5816995318498
--	--	--			--			--			--	47.2512264150943	0.00215661795999454	7.76382465598035
--	--	--			--			--			--	47.2669811320755	0.0171950631295217	61.9022272662781
--	--	--			--			--			--	47.2691161866931	0.0225739675095258	81.2662830342929
--	--	--			--			--			--	47.2848113207547	-0.00233423180593047	-8.40323450134969
--	--	--			--			--			--	47.2887735849057	0.00228202581926497	8.21529294935389
--	--	--			--			--			--	47.3037050007843	-0.0155325877892133	-55.9173160411679
--	--	--			--			--			--	47.3472641509434	0.0140391544899983	50.5409561639939
--	--	--			--			--			--	47.3776564051638	0.0304034948371728	109.452581413822
--	--	--			--			--			--	47.3854218501267	-1.57563623716857E-4	-0.567229045380685
--	--	--			--			--			--	47.4452716694192	0.0057285444457172	20.6227600045819
--	--	--			--			--			--	47.4727358490566	-0.0110662505319904	-39.8385019151654
--	--	--			--			--			--	47.4852830188679	0.00607802525180886	21.8808909065119
--	--	--			--			--			--	47.5198613289434	-0.00222437563167247	-8.00775227402089
--	--	--			--			--			--	47.5244339622642	-0.0043929635409277	-15.8146687473397
--	--	--			--			--			--	47.5393857836834	-0.00109226969520324	-3.93217090273166
--	--	--			--			--			--	47.5889794508631	0.00183113927582846	6.59210139298246
--	--	--			--			--			--	47.591320754717	-0.0040998723223162	-14.7595403603383
--	--	--			--			--			--	47.6818867924528	0.0343203291246984	123.553184848914
--	--	--			--			--			--	47.7123689727463	-9.08308507118055E-4	-3.269910625625
--	--	--			--			--			--	47.7349919852053	-0.00664336714334374	-23.9161217160375
--	--	--			--			--			--	47.7846226415094	-2.26131366151354E-4	-0.814072918144874
--	--	--			--			--			--	47.8305040233421	0.00155304876375655	5.59097554952358
--	--	--			--			--			--	47.8800943396226	0.0173831749184286	62.579429706343
--	--	--			--			--			--	47.8917576961271	-0.0136067259130491	-48.9842132869768
--	--	--			--			--			--	47.9027358490566	-0.00457398212512434	-16.4663356504476
--	--	--			--			--			--	48.0119811320755	0.0183665768194069	66.1196765498648
--	--	--			--			--			--	48.0195007792525	-0.00193685894593731	-6.97269220537432
--	--	--			--			--			--	48.0379773688785	-8.39767493873639E-4	-3.0231629779451
--	--	--			--			--			--	48.0682495329713	-0.00673213131293644	-24.2356727265712
--	--	--			--			--			--	48.0712264150943	0.00311959143140868	11.2305291530713
--	--	--			--			--			--	48.0872889771599	-2.27311280747255E-4	-0.818320610690118
--	--	--			--			--			--	48.0970208540218	-0.069394783481548	-249.821220533573
--	--	--			--			--			--	48.1028349413691	-0.00465762997853158	-16.7674679227137
--	--	--			--			--			--	48.1314150943396	0.0332435806497377	119.676890339056
--	--	--			--			--			--	48.1630394149512	0.00450694427235005	16.2249993804602
--	--	--			--			--			--	48.1718029350105	-0.00954893893855669	-34.3761801788041
--	--	--			--			--			--	48.2228586033567	1.70240809635053E-4	0.612866914686191
--	--	--			--			--			--	48.2493468795356	-0.00200634322322892	-7.22283560362411
--	--	--			--			--			--	48.2824528301887	-0.0331082423038723	-119.18967229394
--	--	--			--			--			--	48.2890652661465	0.00115054636552031	4.14196691587312
--	--	--			--			--			--	48.3309831181728	-0.0103318525318419	-37.1946691146308
--	--	--			--			--			--	48.3662363455809	-0.0153982125124129	-55.4335650446865
--	--	--			--			--			--	48.4188679245283	-0.00546644902139696	-19.6792164770291
--	--	--			--			--			--	48.4356597401576	0.0061079600907489	21.988656326696
--	--	--			--			--			--	48.4403272871137	-0.00280239068841326	-10.0886064782877
--	--	--			--			--			--	48.4577568134172	-0.00358418247430894	-12.9030569075122
--	--	--			--			--			--	48.5026124818578	-0.0515224658620882	-185.480877103518
--	--	--			--			--			--	48.5609433962264	-0.0169834019009793	-61.1402468435255
--	--	--			--			--			--	48.5642418109612	0.00175166539417078	6.30599541901481
--	--	--			--			--			--	48.5680557158258	-0.00309951604922526	-11.1582577772109
--	--	--			--			--			--	48.6314697106003	0.00480440072818304	17.2958426214589
--	--	--			--			--			--	48.6648469074348	1.09954596676506E-4	0.395836548035422
--	--	--			--			--			--	48.7571087080964	0.00228545893668432	8.22765217206355
--	--	--			--			--			--	48.8168163809952	-0.0061252057722958	-22.0507407802649
--	--	--			--			--			--	48.8554224783304	4.33025423191731E-4	1.55889152349023
--	--	--			--			--			--	48.8878558591804	-0.00176070433019608	-6.33853558870589
--	--	--			--			--			--	48.9281456909149	0.00243407815536119	8.76268135930029
--	--	--			--			--			--	48.9291111205086	0.00580825793791428	20.9097285764914
--	--	--			--			--			--	48.9449056603774	0.0241361895304301	86.8902823095484
--	--	--			--			--			--	48.959748427673	0.0541119126001985	194.802885360715
--	--	--			--			--			--	49.0664705345698	-0.00442856904313792	-15.9428485552965
--	--	--			--			--			--	49.114646167945	9.76266219294499E-4	3.5145583894602
--	--	--			--			--			--	49.1696540210869	0.00589865200277791	21.2351472100005
--	--	--			--			--			--	49.1944995559163		--
--	--	--			--			--			--	49.2034591194968	0.00857796431036075	30.8806715172987
--	--	--			--			--			--	49.2046664310773	-0.00220811332515496	-7.94920797055786
--	--	--			--			--			--	49.2632260960242	-3.2818243774361E-4	-1.181456775877
--	--	--			--			--			--	49.3222521901151	8.59316355439747E-4	3.09353887958309
--	--	--			--			--			--	49.3495175881181	0.00307115203968402	11.0561473428625
--	--	--			--			--			--	49.446852146723	0.00310427892307745	11.1754041230788
--	--	--			--			--			--	49.4481995952098	-0.0069662888535106	-25.0786398726382
--	--	--			--			--			--	49.4552013835014	0.00328456297264999	11.82442670154
--	--	--			--			--			--	49.519945856566	0.00304898813001911	10.9763572680688
--	--	--			--			--			--	49.6867123167436	-0.00109745475299914	-3.9508371107969
--	--	--			--			--			--	49.6912521418958	0.00230409310325023	8.29473517170083
--	--	--			--			--			--	49.7391333455099	-0.00905988014596276	-32.6155685254659
--	--	--			--			--			--	49.7576610105402	0.00248601821429262	8.94966557145343
--	--	--			--			--			--	49.7988729313864	-3.96626252574288E-6	-0.0142785450926744
--	--	--			--			--			--	49.810282191187	9.39557664369143E-4	3.38240759172892
--	--	--			--			--			--	49.8197495591512	-0.00181941153031631	-6.54988150913872
--	--	--			--			--			--	49.8216625471289	0.00140290981832799	5.05047534598076
--	--	--			--			--			--	49.8358150556689	-5.68947712328332E-4	-2.048211764382
--	--	--			--			--			--	49.8552459703128	5.57116698303272E-4	2.00562011389178
--	--	--			--			--			--	49.8666078492039	0.00260050309470901	9.36181114095244
--	--	--			--			--			--	49.9108004495958	7.00830945945277E-4	2.522991405403
--	--	--			--			--			--	49.9176901198921	0.00214389312066368	7.71801523438925
--	--	--			--			--			--	49.9477394805937	-8.83154439009391E-4	-3.17935598043381
--	--	--			--			--			--	49.9590834077834	1.48361192826388E-4	0.534100294174997
--	--	--			--			--			--	49.9644434497412	0.00538896105411352	19.4002597948087
--	--	--			--			--			--	49.9879224015619	8.78170469844338E-4	3.16141369143962
--	--	--			--			--			--	50.0227488484404	6.50422355079284E-4	2.34152047828542
--	--	--			--			--			--	50.0448551596451	0.00172902565656376	6.22449236362954
--	--	--			--			--			--	50.0625986062513	0.00260735102676812	9.38646369636523
--	--	--			--			--			--	50.0683555086645	0.0100280792427742	36.1010852739871
--	--	--			--			--			--	50.0925956256708	8.20805111773154E-4	2.95489840238335
--	--	--			--			--			--	50.0979517584652	0.00207290042695468	7.46244153703685
--	--	--			--			--			--	50.1107674983164	0.00219229252053505	7.89225307392618
--	--	--			--			--			--	50.1197357727557	-4.26500201695921E-5	-0.153540072610532
--	--	--			--			--			--	50.1279150801422	0.00856595037827246	30.8374213617809
--	--	--			--			--			--	50.1401411059207	-7.42348787883523E-4	-2.67245563638068
--	--	--			--			--			--	50.1727130254268	0.00300112804188284	10.8040609507782
--	--	--			--			--			--	50.1747529115233	-3.52819020776686E-4	-1.27014847479607
--	--	--			--			--			--	50.1798642969674	2.6578676055745E-4	0.95683233800682
--	--	--			--			--			--	50.196115940242	6.92505813843995E-4	2.49302092983838
--	--	--			--			--			--	50.2214675350818	0.00180884150460256	6.51182941656922
--	--	--			--			--			--	50.2285921625544	-0.0424042185053966	-152.655186619428
--	--	--			--			--			--	50.263079262444	0.00256506007008256	9.23421625229722
--	--	--			--			--			--	50.2688813275752	-0.00302743425757177	-10.8987633272584
--	--	--			--			--			--	50.2728529581596	-0.00165179764921143	-5.94647153716115
--	--	--			--			--			--	50.2729492139564	-9.07604609204266E-5	-0.326737659313536
--	--	--			--			--			--	50.2852672136625	-1.84592386501526E-4	-0.664532591405494
--	--	--			--			--			--	50.2965745058602	-0.00194086320908986	-6.9871075527235
--	--	--			--			--			--	50.3138629827412	0.00638873796571123	22.9994566765604
--	--	--			--			--			--	50.3320754716981	-0.0205237622357777	-73.8855440487997
--	--	--			--			--			--	50.350519475929	0.00282061147038144	10.1542012933732
--	--	--			--			--			--	50.3544104777484	7.34888721148523E-4	2.64559939613468
--	--	--			--			--			--	50.3933419152678	0.00816601483932346	29.3976534215645
--	--	--			--			--			--	50.3971700158673	-0.00140305300371047	-5.05099081335769
--	--	--			--			--			--	50.4373032944912	0.0056770200804341	20.4372722895628
--	--	--			--			--			--	50.4783424741773	-0.00141679142865529	-5.10044914315904
--	--	--			--			--			--	50.5341920102378	0.00554187459093615	19.9507485273701
--	--	--			--			--			--	50.6492549846552	-0.00733527602392027	-26.406993686113
--	--	--			--			--			--	50.8579658422971	-0.0104700687197054	-37.6922473909394
--	--	--			--			--			--	51.0513256650484	0.0314878833365616	113.356380011622
--	--	--			--			--			--	51.0608306151984	-0.0179937048658641	-64.7773375171108
--	--	--			--			--			--	51.2094791054071	-5.74507378258583E-4	-2.0682265617309
--	--	--			--			--			--	51.2443396226415		--
--	--	--			--			--			--	51.3854080876499	0.0272084958273405	97.9505849784258
--	--	--			--			--			--	51.4034836053475	-0.00942804992944819	-33.9409797460135
--	--	--			--			--			--	51.6678100748253	0.0239660106915874	86.2776384897147
--	--	--			--			--			--	51.9436657393848	0.00979372754904966	35.2574191765788
--	--	--			--			--			--	51.9955699675184	0.0161461096359438	58.1259946893977
--	--	--			--			--			--	52.0949356361478	0.00788291280755458	28.3784861071965
--	--	--			--			--			--	52.1987931897479	-0.00457754020661822	-16.4791447438256
--	--	--			--			--			--	54.3778796497867	0.00509921979479343	18.3571912612564
--	--	--			--			--			--	54.7322787697232	0.0160995013330064	57.958204798823
--	--	--			--			--			--	55.5152212596771	0.00367626713177017	13.2345616743726
--	--	--			--			--			--	56.0652286091927	0.00147422809856393	5.30722115483015
--	--	--			--			--			--	56.7665420067264	0.00235951613786321	8.49425809630756
--	--	--			--			--			--	56.8510031814928	0.00228060103694176	8.21016373299034
--	--	--			--			--			--	57.2526057667927	0.00441890484163651	15.9080574298914
--	--	--			--			--			--	57.3177078044436	0.00591907391285086	21.3086660862631
--	--	--			--			--			--	57.3859357294452	-0.00851516864684235	-30.6546071286325
--	--	--			--			--			--	57.4203374293743	0.00333046133541657	11.9896608074997
--	--	--			--			--			--	57.4919406788521	0.00881279107863366	31.7260478830812
--	--	--			--			--			--	57.5481567754192	0.00672017246525746	24.1926208749269
--	--	--			--			--			--	57.8558313637797	0.00921662745968572	33.1798588548686
--	--	--			--			--			--	58.1655227787318	-0.00710766852976219	-25.5876067071439
--	--	--			--			--			--	58.3168084652938	-0.00150204915647347	-5.40737696330449
--	--	--			--			--			--	58.3776314300876	-7.96106361860497E-4	-2.86598290269779
--	--	--			--			--			--	58.5411758647453	-0.00289853663058423	-10.4347318701032
--	--	--			--			--			--	58.7109937764691	0.00478269721386159	17.2177099699017
--	--	--			--			--			--	58.7936689898741	0.0056977847500991	20.5120251003568
--	--	--			--			--			--	59.0617773728068	0.00676085435110114	24.3390756639641
--	--	--			--			--			--	59.0674697902859	-0.00473336459461058	-17.0401125405981
--	--	--			--			--			--	59.1351803196865	0.00306488854916959	11.0335987770105
--	--	--			--			--			--	59.3521178143247	0.0045001133980167	16.2004082328601
--	--	--			--			--			--	59.5319336787168	0.00760673717207649	27.3842538194754
--	--	--			--			--			--	59.5555219182808	-4.05630550281988E-4	-1.46026998101516
--	--	--			--			--			--	59.8967978013037	-0.00471551187186111	-16.9758427387
--	--	--			--			--			--	59.9683444287181	-0.00293936742279792	-10.5817227220725
--	--	--			--			--			--	60.0190027003113	-0.00252588522759374	-9.09318681933747
--	--	--			--			--			--	60.1079729028703	0.00429132540082569	15.4487714429725
--	--	--			--			--			--	60.1197541585222	-0.00384733108834406	-13.8503919180386
--	--	--			--			--			--	60.248695954933	-0.00712855712815837	-25.6628056613701
--	--	--			--			--			--	60.3199492452057	-0.00259962034967824	-9.35863325884167
--	--	--			--			--			--	60.4244213003116	0.00755433211707582	27.195595621473
--	--	--			--			--			--	60.5442244571952	-0.0012150273988179	-4.37409863574444
--	--	--			--			--			--	60.5640192297195	3.92082030574892E-4	1.41149531006961
--	--	--			--			--			--	60.7053943640839	1.33560551169193E-4	0.480817984209095
--	--	--			--			--			--	60.8079245283019	0.00184090057137593	6.62724205695335
--	--	--			--			--			--	60.8167317825961	6.99491796345609E-4	2.51817046684419
--	--	--			--			--			--	60.8210096475348	0.00339399373554087	12.2183774479471
--	--	--			--			--			--	60.924854302132	3.22760967299804E-4	1.16193948227929
--	--	--			--			--			--	61.3041166380789	0.0113698294009022	40.9313858432479
--	--	--			--			--			--	61.4566037735849		--
--	--	--			--			--			--	61.4759433962264	0.0808600451695884	291.096162610518
--	--	--			--			--			--	61.6202830188679	-0.00462589459986923	-16.6532205595292
--	--	--			--			--			--	62.5807890222984	0.0490964255238461	176.747131885846
--	--	--			--			--			--	62.6188679245283	0.060724214562723	218.607172425803
--	--	--			--			--			--	62.7550600343053	0.0473442913917518	170.439449010307
--	--	--			--			--			--	63.4042452830189	0.00660236025722737	23.7684969260185
--	--	--			--			--			--	63.6409433962264	0.0241722883253163	87.0202379711387
--	--	--			--			--			--	63.7310463121784	-0.0135059674638982	-48.6214828700335
--	--	--			--			--			--	66.688679245283	-0.0262217901831982	-94.3984446595135
--	--	--			--			--			--	67.6243186582809	-0.0194109014675022	-69.8792452830079
--	--	--			--			--			--	67.6901306240929	-0.00330329756346209	-11.8918712284635
--	--	--			--			--			--	71.9811320754717	0.0276850507982583	99.6661828737299
--	--	--			--			--			--	74.6935849056604	-0.00209731876862002	-7.55034756703207
--	--	--			--			--			--	75.8981132075472		--
--	--	--			--			--			--	82.0259433962264	0.0717165555397928	258.179599943254
--	--	--			--			--			--	84.1707547169811	0.0155494396368276	55.9779826925794
--	--	--			--			--			--	87.1848113207547	0.0390827067669172	140.697744360902
--	--	--			--			--			--	87.6692452830188	-0.0202712441481063	-72.9764789331827
--	--	--			--			--			--	87.692641509434	-0.011586324301319	-41.7107674847484
--	--	--			--			--			--	87.8681132075472	0.0111959143140876	40.3052915307154
--	--	--			--			--			--	88.4993396226415	-0.00455241878280533	-16.3887076180992
--	--	--			--			--			--	88.5242452830189	-0.0092169102000289	-33.180876720104
--	--	--			--			--			--	88.6467924528302	0.00605589445311372	21.8012200312094
--	--	--			--			--			--	88.6561320754717	-0.00814101290963247	-29.3076464746769
--	--	--			--			--			--	88.697641509434	-0.0223756561214361	-80.55236203717
--	--	--			--			--			--	88.7949056603773	0.00326457653567873	11.7524755284434
--	--	--			--			--			--	89.5151886792453	0.00440261029933308	15.8493970775991
--	--	--			--			--			--	90.897641509434	0.0202743651581786	72.987714569443
--	--	--			--			--			--	91.7940566037736	0.0107206695985247	38.5944105546889
--	--	--			--			--			--	91.7972641509434	-0.00948077741523612	-34.13079869485
--	--	--			--			--			--	91.8128301886792	-0.00217165555397951	-7.81795999432624
--	--	--			--			--			--	91.8455660377358	0.0233011774719818	83.8842388991345
--	--	--			--			--			--	92.0850943396226	-0.0197213789189958	-70.9969641083849
--	--	--			--			--			--	92.1084905660377	0.00210526315789473	7.57894736842103
--	--	--			--			--			--	92.1280188679245	0.00900127677684732	32.4045963966504
--	--	--			--			--			--	92.1288679245283	-0.00717435097176936	-25.8276634983697
--	--	--			--			--			--	92.1412264150943	7.12157752872441E-5	0.256376791034079
--	--	--			--			--			--	92.1478649453823	-0.0185337323932799	-66.7214366158076
--	--	--			--			--			--	92.2100943396226	0.0075491559086389	27.1769612711
--	--	--			--			--			--	92.3331132075472	0.0244894311249835	88.1619520499406
--	--	--			--			--			--	92.4479245283019	-0.00129266562633126	-4.65359625479254
--	--	--			--			--			--	92.5266981132075	-0.00724726911618594	-26.0901688182694
--	--	--			--			--			--	92.6460377358491	-0.00459412682650004	-16.5388565754001
--	--	--			--			--			--	93.5628301886793	0.0125356788196912	45.1284437508883
--	--	--			--			--			--	94.9384309831182	-0.00164184045018433	-5.91062562066359
--	--	--			--			--			--	95.5779874213836	-0.0163234501347658	-58.7644204851569
--	--	--			--			--			--	97.0546226415094	-0.0875338345864653	-315.121804511275
--	--	--			--			--			--		0.0170983054921318	61.5538997716745
--	--	--			--			--			--		0.0199382716049328	71.7777777777581
--	--	--			--			--			--		-0.0385620470766153	-138.823369475815
--	--	--			--			--			--		-0.0028833119618964	-10.379923062827
--	--	--			--			--			--		0.0338743643195702	121.947711550453
--	--	--			--			--			--		0.0421889641209293	151.880270835345
--	--	--			--			--			--		0.00901283551698822	32.4462078611576
--	--	--			--			--			--		0.0360222279658845	129.680020677184
--	--	--			--			--			--		-0.0446199789080175	-160.631924068863
--	--	--			--			--			--		0.0886660697336149	319.197851041014
--	--	--			--			--			--		0.191410615960652	689.078217458347
--	--	--			--			--			--		-0.0198720818675991	-71.5394947233568
--	--	--			--			--			--		0.00271041523864307	9.75749485911505
--	--	--			--			--			--		-0.00174781066745537	-6.29211840283933
--	--	--			--			--			--		-0.0180542381404089	-64.9952573054721
--	--	--			--			--			--		0.0482957731183343	173.864783226004
--	--	--			--			--			--		0.0540695774738161	194.650478905738
--	--	--			--			--			--		0.0102952733682225	37.062984125601
--	--	--			--			--			--		-0.0100585336289192	-36.2107210641091
--	--	--			--			--			--		-0.0244488365458992	-88.0158115652371
--	--	--			--			--			--		0.00139707730885484	5.02947831187742
--	--	--			--			--			--		0.0196981132075496	70.9132075471786
--	--	--			--			--			--		0.0603932032903584	217.41553184529
--	--	--			--			--			--		0.0346771135899507	124.837608923823
--	--	--			--			--			--		0.0340678145359189	122.644132329308
--	--	--			--			--			--		-0.0486561844863709	-175.162264150935
--	--	--			--			--			--		6.92148090514033E-4	2.49173312585052
--	--	--			--			--			--		-0.0341021947949828	-122.767901261938
--	--	--			--			--			--			--
--	--	--			--			--			--		0.042059129401274	151.412865844586
--	--	--			--			--			--		0.0207735849056465	74.7849056603274
--	--	--			--			--			--		0.0161743656473711	58.227716330536
--	--	--			--			--			--		0.0549918612229879	197.970700402757
--	--	--			--			--			--		0.0235598436924641	84.8154372928708
--	--	--			--			--			--		-0.0388584409426197	-139.890387393431
--	--	--			--			--			--			--
--	--	--			--			--			--		0.0025992143143871	9.35717153179356
--	--	--			--			--			--		0.0609027415824018	219.249869696647
--	--	--			--			--			--		-0.0127598017174851	-45.9352861829464
--	--	--			--			--			--		0.0820212922947201	295.276652260992
--	--	--			--			--			--		0.0101537899589369	36.5536438521728
--	--	--			--			--			--		0.10942265765887	393.921567571932
--	--	--			--			--			--		0.0137319431606045	49.4349953781762
--	--	--			--			--			--		0.0310983827493278	111.95417789758
--	--	--			--			--			--		-0.0114580424234626	-41.2489527244654
--	--	--			--			--			--		0.0210038569790451	75.6138851245624
--	--	--			--			--			--		0.0379520058618785	136.627221102763
--	--	--			--			--			--		0.0176244720620158	63.4480994232569
--	--	--			--			--			--		0.00215239771900664	7.74863178842391
--	--	--			--			--			--		0.0117962464695768	42.4664872904765
--	--	--			--			--			--		-0.00526337038731881	-18.9481333943477
--	--	--			--			--			--		-0.017490566037723	-62.9660377358028
--	--	--			--			--			--		-0.00704033050356257	-25.3451898128253
--	--	--			--			--			--		-0.0609674689061233	-219.482888062044
--	--	--			--			--			--		0.0319346474122485	114.964730684095
--	--	--			--			--			--		-0.103064006499948	-371.030423399813
--	--	--			--			--			--			--
--	--	--			--			--			--			--
--	--	--			--			--			--			--
--	--	--			--			--			--			--
--	--	--			--			--			--			--
--	--	--			--			--			--		-0.231543197616666	-833.555511419998
--	--	--			--			--			--		0.224778266420774	809.201759114787
--	--	--			--			--			--		0.097790041140569	352.044148106048
--	--	--			--			--			--		0.209091644204838	752.729919137417
--	--	--			--			--			--			--
--	--	--			--			--			--			--
--	--	--			--			--			--		-0.123586828156331	-444.912581362792
--	--	--			--			--			--		0.00810810810811472	29.189189189213
--	--	--			--			--			--		-0.0498846480904089	-179.584733125472
--	--	--			--			--			--		-0.00568038879359749	-20.449399656951
--	--	--			--			--			--		0.0564943330139123	203.379598850084
--	--	--			--			--			--		0.0383663951058494	138.119022381058
--	--	--			--			--			--		-0.0021972002434544	-7.90992087643584
--	--	--			--			--			--		0.0150202050989602	54.0727383562567
--	--	--			--			--			--			--
--	--	--			--			--			--		-0.0187318078165812	-67.4345081396923
--	--	--			--			--			--		-0.0696516288366374	-250.745863811895
--	--	--			--			--			--			--
--	--	--			--			--			--		-0.012657715013312	-45.5677740479232
--	--	--			--			--			--		0.131347871924179	472.852338927044
--	--	--			--			--			--		0.0179102153247889	64.4767751692401
--	--	--			--			--			--		0.0702015437392892	252.725557461441
