# Supplementary material for: Active coacervate droplets are protocells that grow and resist Ostwald ripening
Source: Nat Commun. 2021 Jun 21;12:3819. doi: 10.1038/s41467-021-24111-x (PMC8217494; doi:10.1038/s41467-021-24111-x)
Supplement: Supplementary file 3 — Dataset 1 [file 41467_2021_24111_MOESM3_ESM.zip › Source data/Figure 6a.txt]

Local rate	Local rate	Local rate	Local rate	Local rate	Local rate	Local rate	Local rate	Local rate	Local rate	Local rate	Local rate
\f:Symbol(m)m h\+(-1)	\f:Symbol(m)m h\+(-1)	\f:Symbol(m)m h\+(-1)	\f:Symbol(m)m h\+(-1)	\f:Symbol(m)m h\+(-1)	\f:Symbol(m)m h\+(-1)	\f:Symbol(m)m h\+(-1)	\f:Symbol(m)m h\+(-1)	\f:Symbol(m)m h\+(-1)	\f:Symbol(m)m h\+(-1)	\f:Symbol(m)m h\+(-1)	\f:Symbol(m)m h\+(-1)
ADP	ADP	K72	K72	K72	K72	PyK10	PyK10	PyK10	PyK20	PyK20	PyK20
1.74628175615163	4.22478208906538	0.69408120522109	3.34792835204226	4.22478208906538	-4.27643899849012	2.17032735044504	-54.1120181981789	3.34792835204226	-0.64862424672223	0.364965971973534	4.22478208906538
4.12623619578889	5.62830543846446	2.82980066554054	1.07418126532472	5.62830543846446	-12.8078723325132	8.95111080483442	1.52771331963082	1.07418126532472	-1.26076050602246	1.86396341559476	5.62830543846446
0.971122486740293	2.54602238100046	1.30062331756147E-13	1.21148437698695	2.54602238100046	5.17739209379284	2.54343063232335	0.184080832200602	1.21148437698695	1.10510284280442	-0.0346145107917023	2.54602238100046
13.2048430779848	3.10448861874439	0.74318003222882	1.0392168092728	3.10448861874439	2.67695902040296	3.528027807164	2.66110349168183	1.0392168092728	1.15352815067769	0.169694081757294	3.10448861874439
2.90238090294062	5.14777363357126	0.740542123842332	-6.72977899704661	5.14777363357126	-12.4700408272545	-2.43713383928145	1.56400964668741	-6.72977899704661	0.0120172566103896	-1.07346876465959	5.14777363357126
1.89243975505265	16.0686094425575	0.659556818472035	2.17464147587618	16.0686094425575	7.31816092851822	4.30845093392119	1.17453583148193	2.17464147587618	0.113085621126961	1.03595721813848	16.0686094425575
0.315301994560647	16.3790513871221	1.37172405736002	2.32445238099197	16.3790513871221	-0.637734836363483	4.98652096176936	1.47294134610683	2.32445238099197	-0.5789540581591	-0.304329218062046	16.3790513871221
1.17707612507813	5.32617730585819	1.33458332230835	0.834566654483089	5.32617730585819	0.76090963389313	1.54957163116621	1.28419317913376	0.834566654483089	1.77422212270049	0.112236449881545	5.32617730585819
0.86066929363716	6.61513656888897	11.5741696229082	5.64038625182562	6.61513656888897	-0.252690399668038	8.69374419602116	-0.236104886219448	5.64038625182562	-0.688977521655365	-13.868598339845	6.61513656888897
-5.35623345568609	4.7283094857631	0.487000401832501	1.19963378207239	4.7283094857631	0.22696033773724	4.78619262367229	-9.42012044637243	1.19963378207239	-0.674279569656641	27.1402179182743	4.7283094857631
2.30350504982114	4.66044349246621	0.865534037661936	2.14981841677007	4.66044349246621	-0.245061799669543	11.2583832613061	3.8446062360215	2.14981841677007	-1.11675987814826	0.379072978500848	4.66044349246621
3.06986005709687	4.75236445906073	--	4.7381171197973	4.75236445906073	0.011461724086295	8.4988569237737	0.398534243021305	4.7381171197973	-0.815250028112417	0.0843858227924528	4.75236445906073
2.55355282061204	7.94731878819569	--	1.86095637172275	7.94731878819569	-0.340309009450026	68.6159692590625	-11.3721847269386	1.86095637172275	0.5358913800808	0.242121623569838	7.94731878819569
-1.28881566479014	2.52187374467349	--	-10.554620846183	2.52187374467349	8.2120332860721	1.17695519602487	1.51952415353833	-10.554620846183	-0.524576380379926	0.280117652431763	2.52187374467349
1.88909554011124	12.9034795790165	--	2.85997877651115	12.9034795790165	1.5358401545837	-5.80764386945934	-1.27087809231324	2.85997877651115	0.381748057352582	-0.276921072711962	12.9034795790165
0.770084221110854	4.62743514464026	--	14.3489785223355	4.62743514464026	-0.762843034390594	17.684227978734	22.6756576402461	14.3489785223355	0.652863385268831	-0.877230038755922	4.62743514464026
4.58191922694127	8.81755781588287	--	2.03317320283707	8.81755781588287	-3.16169972906633	0.953387027524894	-1.29144108091704	2.03317320283707	-1.30480721801945	-1.47201733236037	8.81755781588287
2.131526254083	2.533264557588	--	3.28464870738765	2.533264557588	-0.69242596009303	3.62533946325059	0.017469872305623	3.28464870738765	0.558514028784283	-0.0405057223528909	2.533264557588
4.39218877212835	10.5626240440652	--	16.3082491403442	10.5626240440652	0.276603184893472	2.66003121028262	3.24394547398972	16.3082491403442	0.51955943505143	-0.511869842726782	10.5626240440652
-0.793901521663726	9.70854423938172	--	5.54762561898816	9.70854423938172	-0.327608040409612	1.04471992484411	0.438036758918741	5.54762561898816	0.316506249802455	-2.31446314155151	9.70854423938172
1.0342400378827	4.62477678820902	--	2.76642458723131	4.62477678820902	2.34120625525344	20.4072566270248	1.91551394035419	2.76642458723131	-0.27882347979901	-0.414357063085786	4.62477678820902
1.4494236747269	7.73278887637667	--	20.4135356694762	7.73278887637667	-5.25808684174514	4.28650345970726	25.44688464048	20.4135356694762	4.63969075379695	25.8515922627234	7.73278887637667
5.24151449873755	2.90423287290319	--	0.51973068261222	2.90423287290319	-0.431372992962859	5.84646515243111	12.7428488987358	0.51973068261222	--	0.51330926517944	2.90423287290319
5.98962451115855	9.83421841152431	--	2.3987104558262	9.83421841152431	4.47586780124689	6.39750428778021	1.05300241482867	2.3987104558262	--	1.37209950367705	9.83421841152431
-0.579568028832328	10.0821871012176	--	2.16964280708895	10.0821871012176	1.30143137509888	8.8095918286867	42.7582361479428	2.16964280708895	--	-0.346962551022814	10.0821871012176
1.25192376121942E-14	0.332649065017369	--	1.84377351018915	0.332649065017369	0.860778621783652	6.35533029233518	0.577282867123615	1.84377351018915	--	-3.74141749034538	0.332649065017369
0.11785754159599	5.66494303663177	--	0.118379953212618	5.66494303663177	0.713592397103195	1.92068203566427	0.363748691405362	0.118379953212618	--	0.453273025154483	5.66494303663177
-0.224598696176768	2.23829887654515	--	0.905838765415027	2.23829887654515	-16.7836889315871	2.09395411847274	0.758130481834168	0.905838765415027	--	0.222632464013339	2.23829887654515
0.897200185367473	8.45069485398981	--	-0.468560339008538	8.45069485398981	-0.317730425297667	16.5596460335313	-0.0178838830637661	-0.468560339008538	--	-1.13716293582196	8.45069485398981
-0.673715113614432	7.49934159268295	--	1.93997308020916	7.49934159268295	0.216667946303868	11.553044222801	1.21299903002977	1.93997308020916	--	-0.229527354594758	7.49934159268295
0.223112690538917	9.80529451971315	--	--	9.80529451971315	0.522851018182358	-0.62391322132268	0.349477085972847	--		0.942531050641982	9.80529451971315
2.09423643064276	5.37179750073626	--	--	5.37179750073626	-0.280577268212984	4.86238690667686	1.87185508133434	--		-0.828324291674992	5.37179750073626
5.56800343637184	11.3970669708749		--	11.3970669708749	2.0396263894281	15.8583264878432	0.702682335360756	--		0.203777979702224	11.3970669708749
7.44291420625235	9.40235976943164		--	9.40235976943164	3.55188470786415	-0.412559753766689	-0.469650485656652	--		-5.5266147115641	9.40235976943164
0.682186801632008	-75.5022020759302		--	-75.5022020759302	0.0515562606165989	-11.6219698743933	2.83571198118152	--		-1.48031932462272	-75.5022020759302
1.23957091548128	4.6349114309239		--	4.6349114309239	2.19256187785334	4.02153154604878	-1.82631154433216	--		-1.0851015209855	4.6349114309239
1.24297712076826	5.00116622619575		--	5.00116622619575	0.227263368396371	17.2278603699047	-0.306225996124446	--		-5.43709428096582	5.00116622619575
1.15926318595461	11.4607369288777		--	11.4607369288777	0.432589948866619	19.4672527655301	0.902795515378614	--		-0.690285647490872	11.4607369288777
--	8.7268337496162		--	8.7268337496162	0.771961757457074	1.27481757778818	0.181355849913708	--		0.10290722500521	8.7268337496162
--	5.11957017410519		--	5.11957017410519	-0.733629345924431	-57.4136768997868	0.267005364299183	--		0.45379530977337	5.11957017410519
--	10.4145938662087		--	10.4145938662087	0.570336440082653	8.69213152260238	0.448853227876951	--		1.07139515987338	10.4145938662087
--	3.34347572733724		--	3.34347572733724	3.9140556046411	0.782667150550859	0.219019565407813	--		0.379734331334944	3.34347572733724
--	20.8090088929643		--	20.8090088929643	0.801607623661242	5.35956126164456	-1.09420054838529	--		0.547715025814666	20.8090088929643
--	12.2188228308813		--	12.2188228308813	0.224472740868982	2.84138063593694	-1.03293653404447	--		-0.857058191850658	12.2188228308813
--	0.925793838029268		--	0.925793838029268	--	14.9960838604946	1.13265363655424	--		0.146035455514665	0.925793838029268
--	9.66540689307		--	9.66540689307	--	9.16778863219266	2.21335527414382	--		-0.644910294007656	9.66540689307
--	18.1071522575757		--	18.1071522575757	--	9.76537940536242	0.289074004324369	--		-0.989827502111856	18.1071522575757
--	10.0030255633062		--	10.0030255633062	--	11.5318381361392	0.183508785548773	--		0.659385450636318	10.0030255633062
--	10.4504443764107		--	10.4504443764107	--	8.02669693884372	0.34362031763214	--		-0.142182702215463	10.4504443764107
--	15.3384283988694		--	15.3384283988694	--	8.72464380845281	0.733745251441429	--		-0.536063242578048	15.3384283988694
--	1.61085514476868		--	1.61085514476868	--	12.3816206062159	0.484170139756717	--		0.130676167543699	1.61085514476868
--	2.34718327639684		--	2.34718327639684	--	6.01973234279914	0.0225576862319903	--		-0.118121086860582	2.34718327639684
--	9.56949760539778		--	9.56949760539778	--	13.3951453623529	-0.837436008736948	--		-0.507499909340645	9.56949760539778
--	7.9339244499706			7.9339244499706	--	4.23227503288058	2.58817861021658			0.377619657168812	7.9339244499706
--	13.035402347962			13.035402347962	--	9.1260784854806	2.25905374139117			-0.332984673560909	13.035402347962
--	5.97741020129045			5.97741020129045	--	17.8261567768376	3.68879953364183			--	5.97741020129045
--	3.8672693972203			3.8672693972203	--	15.9029993395589	1.09350988672235			--	3.8672693972203
--	11.5844986040487			11.5844986040487	--	12.2757346584718	0.980505976716968			--	11.5844986040487
--	10.0728700985971			10.0728700985971	--	6.57478521228215	1.29794311454286			--	10.0728700985971
--	7.59230450811483			7.59230450811483	--	5.52569766070079	-0.527477198760263			--	7.59230450811483
--	15.318184024993			15.318184024993	--	4.86285920742485	0.50062789667678			--	15.318184024993
--	6.11105142397576			6.11105142397576	--	3.947299520319	-2.40320538028386			--	6.11105142397576
--	9.37041540372371			9.37041540372371	--	10.0354351956822	-0.517567035833053			--	9.37041540372371
--	-1.31359544366271			-1.31359544366271	--	-34.4782492918454	-0.261480570408585			--	-1.31359544366271
--	10.2305204273444			10.2305204273444	--	9.36377205896747	0.512891788795366			--	10.2305204273444
--	2.66652170527076			2.66652170527076	--	4.5785653427714	0.851703696843955			--	2.66652170527076
--	12.8938961336846			12.8938961336846	--	4.64330599990985	1.57809177899491			--	12.8938961336846
--	3.05670009013406			3.05670009013406	--	2.92945698714797	0.14321272408497			--	3.05670009013406
--	-0.614935049087095			-0.614935049087095	--	-0.0631788915483284	0.51211366865496			--	-0.614935049087095
--	9.40481698426985			9.40481698426985	--		-0.474566648768017			--	9.40481698426985
--	2.24362132031134			2.24362132031134	--		1.85793971432762			--	2.24362132031134
--	23.5441537890365			23.5441537890365	--		0.479759647912636			--	23.5441537890365
--	0.748817959589939			0.748817959589939	--		0.942535090289246			--	0.748817959589939
--	10.9491519316769			10.9491519316769	--		0.106739750179081			--	10.9491519316769
--	1.40874692848481			1.40874692848481	--		-0.292977690414405			--	1.40874692848481
--	5.85226289226089			5.85226289226089	--		1.98531280001808			--	5.85226289226089
--	10.5086682561991			10.5086682561991	--		-0.147599327543793			--	10.5086682561991
--	5.63957542619921			5.63957542619921			1.37568043561188			--	5.63957542619921
--	10.5636926564934			10.5636926564934			1.34813423048225			--	10.5636926564934
--	10.5143906195513			10.5143906195513			0.700772920436574			--	10.5143906195513
--	11.1482236639516			11.1482236639516			0.207640843241232			--	11.1482236639516
--	9.37055212322289			9.37055212322289			0.461061824945735			--	9.37055212322289
--	-1.1649282020926			-1.1649282020926			0.322067110629019			--	-1.1649282020926
--	3.86468635126158			3.86468635126158			0.415083097902463			--	3.86468635126158
--	3.1983979158647			3.1983979158647			3.02221767448368			--	3.1983979158647
--	10.5815229282897			10.5815229282897			-0.222307744963584			--	10.5815229282897
--	8.49129201980672			8.49129201980672			31.0983315394548			--	8.49129201980672
--	2.1574085715969			2.1574085715969			-0.199983403396541				2.1574085715969
--	5.0118682385488			5.0118682385488			-0.153117398538389				5.0118682385488
--	8.48574040261644			8.48574040261644			0.183472267748356				8.48574040261644
--	10.7754845113764			10.7754845113764			-0.857494087722148				10.7754845113764
--	9.39233544042564			9.39233544042564			0.168547292108988				9.39233544042564
--	8.662343304343			8.662343304343			4.12567213259376				8.662343304343
--	4.18932781296261			4.18932781296261			0.739420399502824				4.18932781296261
--	14.6121724945008			14.6121724945008			1.84820667174891				14.6121724945008
--	7.23537825281151			7.23537825281151			1.45702310505818				7.23537825281151
--	11.0802808158931			11.0802808158931			0.779406960317414				11.0802808158931
--	3.90221295583122			3.90221295583122			-0.209022920928491				3.90221295583122
--	4.69986106342147			4.69986106342147			0.820407582811415				4.69986106342147
--	7.35411068473734			7.35411068473734			-0.992108961318092				7.35411068473734
--	12.3033075797512			12.3033075797512			1.09387738371516				12.3033075797512
--	8.79393458577366			8.79393458577366			1.3452275483873				8.79393458577366
--	6.92190873790845			6.92190873790845			-0.574129772621842				6.92190873790845
--	4.54478413091047			4.54478413091047							4.54478413091047
--	7.68295951529728			7.68295951529728							7.68295951529728
--	10.6913401253213			10.6913401253213							10.6913401253213
	7.15340655809975			7.15340655809975							7.15340655809975
	-2.451546396906			-2.451546396906							-2.451546396906
	-0.0155947654876245			-0.0155947654876245							-0.0155947654876245
	6.34477396417481			6.34477396417481							6.34477396417481
	12.006838063712			12.006838063712							12.006838063712
	9.39266379644634			9.39266379644634							9.39266379644634
	9.43987481341647			9.43987481341647							9.43987481341647
	-1.21785455815506			-1.21785455815506							-1.21785455815506
	7.66934321598681			7.66934321598681							7.66934321598681
	-1.04041261360009			-1.04041261360009							-1.04041261360009
	4.48170307552703			4.48170307552703							4.48170307552703
	4.65135567290518			4.65135567290518							4.65135567290518
	-0.574996403765282			-0.574996403765282							-0.574996403765282
	3.74393365433331			3.74393365433331							3.74393365433331
	8.11905612104333			8.11905612104333							8.11905612104333
	9.69871668917987			9.69871668917987							9.69871668917987
	6.81419873989523			6.81419873989523							6.81419873989523
	4.05370188805014			4.05370188805014							4.05370188805014
	1.30862173133092			1.30862173133092							1.30862173133092
	1.31865547078437			1.31865547078437							1.31865547078437
	6.87735549332928			6.87735549332928							6.87735549332928
	4.2788714466465			4.2788714466465							4.2788714466465
	5.95412061433564			5.95412061433564							5.95412061433564
	6.74481994462077			6.74481994462077							6.74481994462077
	6.24722788700086			6.24722788700086							6.24722788700086
	5.86216761109337			5.86216761109337							5.86216761109337
	5.71943246292857			5.71943246292857							5.71943246292857
	5.98320581986699			5.98320581986699							5.98320581986699
	3.13518609568458			3.13518609568458							3.13518609568458
	7.60434798576658			7.60434798576658							7.60434798576658
	2.46319820522519			2.46319820522519							2.46319820522519
	8.70668182066194			8.70668182066194							8.70668182066194
	7.24795306983994			7.24795306983994							7.24795306983994
	0.58847507601228			0.58847507601228							0.58847507601228
	5.79069386380537			5.79069386380537							5.79069386380537
	5.12078076508979			5.12078076508979							5.12078076508979
	-0.890083338249834			-0.890083338249834							-0.890083338249834
	8.12473397525679			8.12473397525679							8.12473397525679
	4.69737437626213			4.69737437626213							4.69737437626213
	-0.312751757584991			-0.312751757584991							-0.312751757584991
	6.36725268612004			6.36725268612004							6.36725268612004
	6.92880691983862			6.92880691983862							6.92880691983862
	5.34222914098597			5.34222914098597							5.34222914098597
	5.84223446156108			5.84223446156108							5.84223446156108
	3.44818929843623			3.44818929843623							3.44818929843623
	3.13649948632443			3.13649948632443							3.13649948632443
	-2.10041386573715			-2.10041386573715							-2.10041386573715
	3.85084282049925			3.85084282049925							3.85084282049925
	7.13704264765132			7.13704264765132							7.13704264765132
	5.28801323932915			5.28801323932915							5.28801323932915
	1.33446106187716			1.33446106187716							1.33446106187716
	1.28996120659478			1.28996120659478							1.28996120659478
	4.01231839292816			4.01231839292816							4.01231839292816
	3.440918700039			3.440918700039							3.440918700039
	2.47498560931643			2.47498560931643							2.47498560931643
	2.40861846335519			2.40861846335519							2.40861846335519
	5.49961719941254			5.49961719941254							5.49961719941254
	1.94504550360572			1.94504550360572							1.94504550360572
	4.99890744182088			4.99890744182088							4.99890744182088
	1.99855977355462			1.99855977355462							1.99855977355462
	4.38861560279213			4.38861560279213							4.38861560279213
	5.3280039723165			5.3280039723165							5.3280039723165
	1.58095233034006			1.58095233034006							1.58095233034006
	3.23086100283779			3.23086100283779							3.23086100283779
	1.47428138853139			1.47428138853139							1.47428138853139
	2.80745672533974			2.80745672533974							2.80745672533974
	2.33371110059624			2.33371110059624							2.33371110059624
	2.43796156242586			2.43796156242586							2.43796156242586
	0.78701831791506			0.78701831791506							0.78701831791506
	3.02454478411048			3.02454478411048							3.02454478411048
	4.03524941285779			4.03524941285779							4.03524941285779
	1.64134368898654			1.64134368898654							1.64134368898654
