# Supplementary material for: Active coacervate droplets are protocells that grow and resist Ostwald ripening
Source: Nat Commun. 2021 Jun 21;12:3819. doi: 10.1038/s41467-021-24111-x (PMC8217494; doi:10.1038/s41467-021-24111-x)
Supplement: Supplementary file 3 — Dataset 1 [file 41467_2021_24111_MOESM3_ESM.zip › Source data/Figure 6d.txt]

Radius	Local rate	Local rate	Radius	Local rate	Local rate
\f:Symbol(m)m	\f:Symbol(m)m s\+(-1)	\f:Symbol(m)m h\+(-1)	\f:Symbol(m)m	\f:Symbol(m)m s\+(-1)	\f:Symbol(m)m h\+(-1)
	video27_1-200	video27_1-200		video28_1-200s	video28_1-200s
0.25199	0.00307	11.052	0.25199	-1.95563E-18	-7.040268E-15
0.25199	0.00323	11.628	0.25199	1.8687E-17	6.72732E-14
0.25199	0.0042	15.12	0.25199	-5.7903E-18	-2.084508E-14
0.25199	0.0315	113.4	0.25199	1.20609E-18	4.341924E-15
0.25199	8.93599E-4	3.2169564	0.25199	0.00102	3.672
0.25814	-0.00307	-11.052	0.25199	7.68277E-4	2.7657972
0.26429	0.00103	3.708	0.25199	4.88404E-18	1.7582544E-14
0.26429	0.00389	14.004	0.25691	8.65747E-4	3.1166892
0.26429	7.34151E-4	2.6429436	0.25814	0.00132	4.752
0.26429	0.00339	12.204	0.25814	-0.00615	-22.14
0.27179	0.0047	16.92	0.25927	0.00181	6.516
0.27605	0.06901	248.436	0.25968	1.85298E-4	0.6670728
0.27605	0.00164	5.904	0.26083	0.0015	5.4
0.27605	0.0069	24.84	0.26269	8.9496E-4	3.221856
0.28123	-0.00423	-15.228	0.26402	0.00601	21.636
0.28732	7.89336E-4	2.8416096	0.26416	4.58824E-4	1.6517664
0.28732	7.56101E-4	2.7219636	0.26429	0.00133	4.788
0.28732	8.55114E-4	3.0784104	0.26429	0.0022	7.92
0.28732	0.00187	6.732	0.26429	0.00228	8.208
0.28963	8.28646E-4	2.9831256	0.26429	0.00111	3.996
0.2974	0.00427	15.372	0.26757	0.00176	6.336
0.29816	0.0013	4.68	0.27017	-0.00588	-21.168
0.29816	0.00102	3.672	0.27017	0.00588	21.168
0.29816	8.42272E-4	3.0321792	0.27234	-7.60427E-5	-0.27375372
0.29816	9.61821E-4	3.4625556	0.27558	0.00484	17.424
0.30222	-0.00712	-25.632	0.27605	0.0023	8.28
0.30582	0.04153	149.508	0.27605	0.00164	5.904
0.30863	0.00121	4.356	0.27605	0.0023	8.28
0.30863	0.00104	3.744	0.27605	-2.41548E-18	-8.695728E-15
0.30956	0.00145	5.22	0.27654	0.00319	11.484
0.31322	-0.00477	-17.172	0.27656	1.30387E-4	0.4693932
0.31621	0.02008	72.288	0.27682	-2.97046E-4	-1.0693656
0.31875	0	0	0.27699	9.13826E-4	3.2897736
0.31875	0.00115	4.14	0.27708	6.37744E-4	2.2958784
0.31875	0.00194	6.984	0.27717	-0.00126	-4.536
0.32061	0.02228	80.208	0.27892	0.00197	7.092
0.32282	0.00139	5.004	0.2798	6.33536E-17	2.2807296E-13
0.32522	0.01464	52.704	0.28039	5.73474E-4	2.0645064
0.32727	0.0097	34.92	0.28215	0.00132	4.752
0.32856	0.00657	23.652	0.28242	-6.81575E-4	-2.45367
0.32856	0.03286	118.296	0.28586	-0.00104	-3.744
0.3288	0.00418	15.048	0.28599	-0.00136	-4.896
0.33108	0.00716	25.776	0.28619	0.00142	5.112
0.33321	-0.00656	-23.616	0.28655	-0.00256	-9.216
0.33531	-0.03551	-127.836	0.28711	0.00284	10.224
0.33724	-0.01224	-44.064	0.28732	7.68231E-4	2.7656316
0.33809	9.8281E-4	3.538116	0.28732	8.92293E-4	3.2122548
0.33809	0.00159	5.724	0.28937	-0.00157	-5.652
0.33809	0	0	0.28978	-0.00617	-22.212
0.34008	-0.00271	-9.756	0.29135	-0.00177	-6.372
0.34174	-0.00834	-30.024	0.29234	-0.00407	-14.652
0.3433	-0.00449	-16.164	0.2963	-0.01312	-47.232
0.34506	0.023	82.8	0.29816	9.93881E-4	3.5779716
0.34649	0.00322	11.592	0.30273	-0.00119	-4.284
		--	0.30308	-0.00253	-9.108
		--	0.3034	0.00523	18.828
		--	0.30418	-0.02609	-93.924
		--	0.30571	0.00153	5.508
		--	0.30863	-1.20406E-17	-4.334616E-14
		--	0.30964	0.00217	7.812
		--	0.31119	0.00326	11.736
		--	0.3127	0.01015	36.54
		--	0.31369	0.00169	6.084
		--	0.31404	3.90984E-4	1.4075424
		--	0.31459	0.00101	3.636
		--	0.31538	0.00253	9.108
		--	0.31538	3.61488E-4	1.3013568
		--	0.31557	-2.29954E-5	-0.08278344
		--	0.31867	-2.60833E-4	-0.9389988
		--	0.31875	0.00459	16.524
		--	0.31875	0.00115	4.14
		--	0.31875	9.44696E-18	3.4009056E-14
		--	0.31875	2.29601E-17	8.265636E-14
		--	0.31906	1.68897E-4	0.6080292
		--	0.32039	-4.20429E-4	-1.5135444
		--	0.32048	-0.00344	-12.384
		--	0.32068	5.27332E-4	1.8983952
		--	0.3209	6.44517E-4	2.3202612
		--	0.32186	2.66476E-4	0.9593136
		--	0.32243	-7.74475E-4	-2.78811
		--	0.32488	0.00528	19.008
		--	0.32514	-0.00202	-7.272
		--	0.32546	6.69086E-4	2.4087096
		--	0.32642	2.291E-4	0.82476
		--	0.3266	3.56728E-4	1.2842208
		--	0.32842	-0.00967	-34.812
		--	0.32856	0.00137	4.932
		--	0.3298	0.00154	5.544
		--	0.33018	-0.00312	-11.232
		--	0.33167	0.01675	60.3
		--	0.33174	0.001	3.6
		--	0.33176	-7.62338E-4	-2.7444168
		--	0.33317	1.53293E-4	0.5518548
		--	0.3332	-0.00149	-5.364
		--	0.33332	-0.00476	-17.136
		--	0.33663	2.74351E-4	0.9876636
		--	0.33809	9.23734E-4	3.3254424
		--	0.33809	8.75872E-4	3.1531392
		--	0.33809	7.76726E-18	2.7962136E-14
		--	0.33809	0.00217	7.812
		--	0.33855	-4.49584E-4	-1.6185024
		--	0.33939	9.77634E-4	3.5194824
		--	0.34028	-9.63449E-4	-3.4684164
		--	0.34486	-0.00406	-14.616
		--	0.3454	-4.08877E-4	-1.4719572
		--	0.34556	0.00121	4.356
		--	0.34735	0.00294	10.584
		--	0.34789	-3.36947E-4	-1.2130092
		--	0.35117	-0.0226	-81.36
		--	0.35163	-0.01354	-48.744
		--	0.356	-0.00281	-10.116
		--	0.35637	3.40964E-17	1.2274704E-13
		--	0.35798	5.79559E-4	2.0864124
		--	0.35817	-9.71354E-4	-3.4968744
		--	0.36518	0.0024	8.64
		--	0.36611	-1.54597E-4	-0.5565492
		--	0.37345	1.86809E-4	0.6725124
		--	0.37377	0.00228	8.208
		--	0.37582	-0.00247	-8.892
		--	0.37592	-9.26756E-4	-3.3363216
		--	0.37768	6.68316E-5	0.24059376
		--	0.38187	5.72276E-4	2.0601936
		--	0.38217	0.00478	17.208
		--	0.38217	0.00107	3.852
		--	0.3872	-8.99609E-18	-3.2385924E-14
		--	0.38826	0.00594	21.384
		--	0.39135	-1.22559E-4	-0.4412124
		--	0.39441	0.00161	5.796
		--	0.39515	3.40786E-4	1.2268296
		--	0.39844	0.00113	4.068
		--	0.40724	-0.00225	-8.1
		--	0.40753	-0.00122	-4.392
		--	0.40963	-0.00686	-24.696
		--	0.40997	-1.1274E-4	-0.405864
		--	0.41061	-0.00186	-6.696
		--	0.41377	-3.0516E-4	-1.098576
		--	0.41407	0.00351	12.636
		--	0.41562	-0.00135	-4.86
		--	0.42276	-5.24983E-4	-1.8899388
		--	0.42735	0.00235	8.46
		--	0.43258	-0.01058	-38.088
		--	0.43461	7.05317E-5	0.25391412
		--	0.43966	6.323E-4	2.27628
		--	0.44202	0.00235	8.46
		--	0.44723	0.00118	4.248
		--	0.44929	-9.43471E-4	-3.3964956
		--	0.45078	0.00191	6.876
		--	0.45453	0.00369	13.284
		--	0.47271	-0.00168	-6.048
		--	0.48193	0.00171	6.156
		--	0.48355	-0.00197	-7.092
		--	0.49318	-0.0177	-63.72
		--	0.51254	-9.08082E-5	-0.32690952
		--	0.51302	-0.01297	-46.692
		--	0.5331	5.95666E-4	2.1443976
		--	0.62447	0.0021	7.56
		--	0.642	0.00446	16.056
		--	0.64455	6.37331E-4	2.2943916
		--	0.6902	0.00179	6.444
		--	0.69671	-6.76938E-5	-0.24369768
		--	0.70013	-0.00113	-4.068
		--	0.70095	-3.25494E-4	-1.1717784
		--	0.71255	-0.00223	-8.028
		--	0.72658	-0.00199	-7.164
		--	0.74918	0.00435	15.66
		--	0.79182	0.00456	16.416
		--	0.83654	0.00426	15.336
