# Supplementary material for: Active coacervate droplets are protocells that grow and resist Ostwald ripening
Source: Nat Commun. 2021 Jun 21;12:3819. doi: 10.1038/s41467-021-24111-x (PMC8217494; doi:10.1038/s41467-021-24111-x)
Supplement: Supplementary file 4 — Dataset 2 [file 41467_2021_24111_MOESM4_ESM.zip]

Archive with 5 entries (4 files):
- Additional files/
- Additional files/X-axis_rotation.tif
- Additional files/Y-axis_rotation.tif
- Additional files/Z-axis_rotation.tif
- Additional files/Z-stack.tif
